# Supplementary material for: Screening and analysis of RNAs associated with activated memory CD4 and CD8 T cells in liver cancer
Source: World J Surg Oncol. 2022 Jan 4;20:2. doi: 10.1186/s12957-021-02461-6 (PMC8725365; doi:10.1186/s12957-021-02461-6)
Supplement: Supplementary file 1 — Additional file 1: Supplementary file 1. [file 12957_2021_2461_MOESM1_ESM.xlsx]

## Sheet: Sheet1
gene	type	change	logFC	AveExpr	t	P.Value	adj.P.Val	B
IGHG1	mRNA	UP	4.17636	6.04881	11.7019	3.76624e-27	3.99092e-25	50.569
IGKC	mRNA	UP	3.94425	5.00375	12.4636	4.85065e-30	6.2797e-28	57.2541
IGKV3-15	undefined	UP	3.8809	-1.18373	13.0127	3.60779e-32	5.37367e-30	62.3145
IGHG2	mRNA	UP	3.87435	2.95123	12.869	1.31126e-31	1.86279e-29	60.9532
IGHGP	undefined	UP	3.84387	0.00918746	13.0803	1.96258e-32	2.98409e-30	62.9126
IGKV3-11	undefined	UP	3.84077	0.689062	12.4379	6.09023e-30	7.79804e-28	57.2243
IGLC3	undefined	UP	3.81312	1.29807	12.6702	7.74118e-31	1.04384e-28	59.2519
IGKV3-20	undefined	UP	3.81222	0.73992	12.0059	2.70251e-28	3.10003e-26	53.4696
IGLV3-21	undefined	UP	3.77714	-0.533863	11.97	3.69553e-28	4.16546e-26	53.1846
IGKV1-5	undefined	UP	3.77419	0.102575	12.039	2.02557e-28	2.35124e-26	53.769
IGLV3-19	undefined	UP	3.76445	-0.642163	11.4855	2.41214e-26	2.46219e-24	49.0578
IGLV1-40	undefined	UP	3.72837	-0.526294	11.855	1.00263e-27	1.10246e-25	52.1982
IGKV4-1	undefined	UP	3.72408	0.471041	11.5116	1.92961e-26	1.97656e-24	49.2545
IGHV1-18	undefined	UP	3.72331	-1.27192	11.8158	1.40799e-27	1.53085e-25	51.871
IGHV3-23	undefined	UP	3.7207	-0.326648	12.2962	2.12616e-29	2.62452e-27	56.0044
IGLL5	mRNA	UP	3.71457	0.222217	12.578	1.75841e-30	2.32807e-28	58.4621
IGHG3	undefined	UP	3.69607	2.96982	12.0992	1.19677e-28	1.41163e-26	54.1896
IGHG4	undefined	UP	3.67468	1.54381	11.2838	1.3424e-25	1.30414e-23	47.2981
IGLV2-23	undefined	UP	3.66864	-0.451209	11.6908	4.14338e-27	4.37468e-25	50.795
IGHV3-15	undefined	UP	3.60597	-1.70024	11.8288	1.25824e-27	1.37317e-25	51.9849
IGLV1-44	undefined	UP	3.59196	-0.749968	11.456	3.10441e-26	3.11439e-24	48.8104
IGLC2	undefined	UP	3.58268	2.20064	12.6538	8.95954e-31	1.20258e-28	59.0765
IGHV3-21	undefined	UP	3.57247	-1.76749	12.3693	1.11634e-29	1.41082e-27	56.6498
IGLV3-1	undefined	UP	3.54082	-1.91389	11.7176	3.28933e-27	3.49189e-25	51.0376
IGHV4-39	undefined	UP	3.52593	-0.912658	11.5186	1.81699e-26	1.86447e-24	49.3417
IGLV1-47	undefined	UP	3.50249	-1.12564	11.179	3.2556e-25	3.06588e-23	46.4958
IGHV3-30	undefined	UP	3.47254	-1.61816	11.5195	1.80321e-26	1.85359e-24	49.3568
IGLV2-14	undefined	UP	3.45526	-0.33048	11.7843	1.85013e-27	1.98939e-25	51.5897
IGLV3-10	undefined	UP	3.41776	-2.54196	11.7817	1.89102e-27	2.02962e-25	51.5857
IGHV3-73	undefined	UP	3.41712	-3.321	13.3083	2.49739e-33	3.97316e-31	64.9478
PLA2G2D	mRNA	UP	3.40476	-1.3214	14.0422	3.02495e-36	5.51931e-34	71.5907
IGLV6-57	undefined	UP	3.35107	-1.65776	11.8861	7.65963e-28	8.50233e-26	52.4749
IGLV3-25	undefined	UP	3.34824	-1.2297	11.4828	2.46746e-26	2.51426e-24	49.0437
IGLV2-11	undefined	UP	3.34614	-1.22474	11.3946	5.23645e-26	5.21742e-24	48.3009
IGHV5-51	undefined	UP	3.32937	-1.02586	11.0678	8.29809e-25	7.59405e-23	45.571
IGHV1-2	undefined	UP	3.31685	-2.51937	10.8332	5.88536e-24	5.08326e-22	43.6546
IGHV1-69-2	undefined	UP	3.31301	-2.30666	10.9066	3.19718e-24	2.81559e-22	44.255
IGKV1-16	undefined	UP	3.26172	-2.63923	11.4609	2.97739e-26	2.99726e-24	48.8673
IGHV4-59	undefined	UP	3.21923	-1.17376	9.91828	9.91373e-21	7.11972e-19	36.3156
IGHV3-74	undefined	UP	3.2167	-1.71076	12.0317	2.15814e-28	2.49026e-26	53.7257
IGHV1-46	undefined	UP	3.21663	-1.98408	10.9279	2.67659e-24	2.37504e-22	44.4282
CCL19	mRNA	UP	3.20901	0.458179	10.6527	2.61881e-23	2.17812e-21	42.1243
MZB1	mRNA	UP	3.15624	-0.140213	13.3778	1.32918e-33	2.14384e-31	65.5773
IGHV3-11	undefined	UP	3.15514	-2.16299	10.2736	5.77481e-22	4.41327e-20	39.1337
IGJ	mRNA	UP	3.15232	1.77324	12.6395	1.01819e-30	1.36351e-28	58.9635
IGLV4-69	undefined	UP	3.14184	-2.16527	10.8937	3.55937e-24	3.12043e-22	44.1488
IGHV3-49	undefined	UP	3.1358	-2.47754	11.0658	8.44321e-25	7.71477e-23	45.5691
IGHV4-31	undefined	UP	3.13392	-2.84608	11.1882	3.01134e-25	2.84044e-23	46.5865
IGHA1	undefined	UP	3.12533	4.20183	12.4027	8.30718e-30	1.05671e-27	56.7646
IGHV1-24	undefined	UP	3.08136	-2.64113	10.6484	2.71447e-23	2.25128e-21	42.1498
IGKV1-9	undefined	UP	3.07835	-2.20034	10.4516	1.361e-22	1.09005e-20	40.5582
IGHV3-33	undefined	UP	3.07253	-2.41511	11.2608	1.63065e-25	1.5763e-23	47.1903
IGKV1-27	undefined	UP	3.06631	-2.81481	11.2521	1.75543e-25	1.683e-23	47.1187
PLA2G2A	mRNA	UP	3.05408	4.31496	6.79146	4.4032e-11	1.48093e-09	14.1315
IGHV1-69	undefined	UP	3.01449	-3.63774	11.2083	2.54251e-25	2.40599e-23	46.7518
IGKV1-17	undefined	UP	2.99115	-2.56782	10.3571	2.93534e-22	2.28819e-20	39.8044
IGKV1-6	undefined	UP	2.98543	-2.56681	10.469	1.18074e-22	9.50896e-21	40.7015
IGLV2-8	undefined	UP	2.95989	-2.34905	10.9287	2.65816e-24	2.36228e-22	44.4385
IGHM	undefined	UP	2.95902	3.36784	11.1491	4.18964e-25	3.90767e-23	46.0724
FCRL5	mRNA	UP	2.94484	-2.66151	12.8152	2.12165e-31	2.96356e-29	60.5601
IGHV3-48	undefined	UP	2.91057	-3.2924	11.6959	3.96635e-27	4.19535e-25	50.8562
IGHV3-53	undefined	UP	2.84698	-3.25696	11.3168	1.01424e-25	9.93594e-24	47.6604
IGLV9-49	undefined	UP	2.8324	-3.92957	12.4045	8.17939e-30	1.04273e-27	56.957
IGHV4-34	undefined	UP	2.82268	-1.76037	10.7282	1.40507e-23	1.19241e-21	42.7919
IGLV8-61	undefined	UP	2.82157	-2.65304	9.47088	3.27967e-19	2.13285e-17	32.8982
ADAMDEC1	mRNA	UP	2.79508	-1.2871	12.9861	4.58127e-32	6.77181e-30	62.0782
PTGDS	mRNA	UP	2.78233	3.0953	8.49961	4.6457e-16	2.4503e-14	25.4943
CRP	mRNA	UP	2.76798	7.76594	6.84472	3.1672e-11	1.08269e-09	14.1079
IGHV4-28	undefined	UP	2.74452	-3.71015	11.5328	1.61019e-26	1.6581e-24	49.474
IGLV3-9	undefined	UP	2.73256	-3.56886	10.7749	9.54788e-24	8.18471e-22	43.1807
IGLV5-45	undefined	UP	2.71532	-3.90598	11.9061	6.44055e-28	7.16275e-26	52.6482
CD79A	mRNA	UP	2.67545	-0.647895	12.3285	1.59846e-29	1.99421e-27	56.2899
IGKV2D-29	undefined	UP	2.67421	-3.93297	11.8141	1.42949e-27	1.54849e-25	51.8616
IGKV3D-20	undefined	UP	2.66157	-3.5214	10.504	8.87623e-23	7.16814e-21	40.9853
IGLC7	undefined	UP	2.65783	-3.63799	11.0548	9.25749e-25	8.43241e-23	45.4804
IGLV3-27	undefined	UP	2.65286	-3.84107	10.5638	5.43944e-23	4.43565e-21	41.464
IGLV1-51	undefined	UP	2.63705	-0.0961897	10.1999	1.04599e-21	7.87012e-20	38.5018
IGKV2-24	undefined	UP	2.61646	-3.18423	10.4655	1.21524e-22	9.7733e-21	40.6771
MS4A1	mRNA	UP	2.60649	-1.77477	11.259	1.65603e-25	1.59819e-23	47.1717
MARCO	mRNA	UP	2.5956	-0.835829	10.141	1.67947e-21	1.25076e-19	38.0576
IGHA2	undefined	UP	2.58666	1.20853	10.2256	8.50455e-22	6.46556e-20	38.6516
STMN2	mRNA	UP	2.57735	-2.10321	7.16514	4.19345e-12	1.56649e-10	16.8412
IGKV1-8	undefined	UP	2.57276	-3.61314	10.3914	2.22309e-22	1.74697e-20	40.0811
CXCL13	mRNA	UP	2.56568	-1.00235	7.96919	1.96995e-14	9.09964e-13	22.0498
IGHV3-66	undefined	UP	2.56446	-3.86901	10.5629	5.47802e-23	4.46088e-21	41.4582
XCR1	mRNA	UP	2.55475	-2.23743	13.8274	2.18607e-35	3.84453e-33	69.6241
KIAA0125	lncRNA	UP	2.55379	-3.06433	11.2162	2.37741e-25	2.25707e-23	46.8215
ZBED2	mRNA	UP	2.55351	-3.24911	12.9942	4.26019e-32	6.31319e-30	62.1418
IGHV3-72	undefined	UP	2.54811	-3.74257	11.2578	1.67215e-25	1.60843e-23	47.1674
CTLA4	mRNA	UP	2.54086	-1.0287	14.9266	8.05685e-40	1.96006e-37	79.7315
IGHD	undefined	UP	2.5266	-1.68454	9.82971	1.99644e-20	1.4095e-18	35.639
CCL21	mRNA	UP	2.51966	2.06073	8.13662	6.14178e-15	2.92974e-13	23.0228
AIM2	mRNA	UP	2.5182	-2.14313	15.7013	5.38798e-43	1.67334e-40	86.9257
ICOS	mRNA	UP	2.51603	-1.74227	15.9126	7.24872e-44	2.36442e-41	88.9198
IGHV3-43	undefined	UP	2.50195	-3.64567	10.316	4.0984e-22	3.16945e-20	39.4796
AC079466.1	lncRNA	UP	2.4984	-0.872455	5.63943	3.37795e-08	7.5192e-07	8.03812
C9	mRNA	UP	2.4925	4.94889	5.63252	3.50518e-08	7.77867e-07	7.54835
PDPN	mRNA	UP	2.49036	-1.75023	9.02873	9.47353e-18	5.58154e-16	29.5776
TNFRSF17	mRNA	UP	2.46705	-3.7924	12.5157	3.05654e-30	4.00139e-28	57.9271
IGHV2-26	undefined	UP	2.46627	-3.86685	10.1088	2.17241e-21	1.6117e-19	37.8351
ANKRD22	mRNA	UP	2.46527	-1.12593	10.3959	2.14171e-22	1.68528e-20	40.0955
IL21R	mRNA	UP	2.46527	-0.95809	17.3965	4.88296e-50	2.82279e-47	102.999
IL7R	mRNA	UP	2.46139	1.81529	14.4773	5.36494e-38	1.12273e-35	75.5798
IGHV2-5	undefined	UP	2.43502	-4.45804	11.7289	2.98441e-27	3.17397e-25	51.1275
PDCD1	mRNA	UP	2.43046	-0.490425	12.7393	4.18264e-31	5.74615e-29	59.8902
IGLV7-43	undefined	UP	2.42866	-3.16017	9.42678	4.60689e-19	2.97218e-17	32.57
NNMT	mRNA	UP	2.4198	6.89742	9.50261	2.56683e-19	1.68582e-17	32.5792
CD8B	mRNA	UP	2.4154	-0.700291	13.9578	6.58925e-36	1.1911e-33	70.8264
TNFRSF13B	mRNA	UP	2.41468	-3.69929	14.1256	1.40127e-36	2.65636e-34	72.3298
GBP5	mRNA	UP	2.41056	2.09848	16.1707	6.20237e-45	2.15558e-42	91.4297
TIGIT	mRNA	UP	2.40814	0.201327	16.3003	1.80173e-45	6.45385e-43	92.637
IGHV3-13	undefined	UP	2.40277	-4.01127	10.6919	1.89611e-23	1.59522e-21	42.5028
RP5-1028K7.2	lncRNA	UP	2.39721	-2.61803	15.1331	1.15697e-40	3.02924e-38	81.6123
MCOLN2	mRNA	UP	2.3948	-1.41541	15.6036	1.36058e-42	4.15917e-40	86.0324
TRBV28	undefined	UP	2.39092	0.660987	18.2006	2.08805e-53	1.96637e-50	110.758
CD27	mRNA	UP	2.36401	-0.05656	16.6615	5.69243e-47	2.35666e-44	96.0509
IGHV2-70	undefined	UP	2.36013	-4.28936	11.5368	1.55503e-26	1.60413e-24	49.5044
SIRPG	mRNA	UP	2.35965	-0.590502	15.3974	9.57068e-42	2.72587e-39	84.126
GZMK	mRNA	UP	2.34941	-0.0920007	15.0665	2.1656e-40	5.50873e-38	81.048
IGHV3-64	undefined	UP	2.33801	-4.57517	11.9371	4.91908e-28	5.48111e-26	52.9061
TRAC	undefined	UP	2.33018	2.62296	18.8535	3.78826e-56	5.14384e-53	117.079
IGKV3D-11	undefined	UP	2.3293	-4.56156	11.9627	3.93492e-28	4.40975e-26	53.1267
TRBC2	undefined	UP	2.32634	2.42278	17.6268	5.31162e-51	3.44589e-48	105.304
KNDC1	mRNA	UP	2.32325	0.400422	6.38274	5.17515e-10	1.54638e-08	12.0197
LUM	mRNA	UP	2.32111	3.11692	7.39247	9.59541e-13	3.84257e-11	17.9779
CXCR6	mRNA	UP	2.31032	0.570432	17.7949	1.04933e-51	7.85475e-49	106.873
EFEMP1	mRNA	UP	2.3091	2.93589	8.23723	3.02527e-15	1.47566e-13	23.6566
CD2	mRNA	UP	2.30637	1.8911	19.0633	4.97417e-57	7.84938e-54	119.079
CR1	mRNA	UP	2.29952	-1.40051	14.4039	1.06213e-37	2.19133e-35	74.8983
IGLV7-46	undefined	UP	2.2981	-3.1145	8.80787	4.89802e-17	2.76845e-15	27.9866
SLAMF7	mRNA	UP	2.28534	1.62771	16.6576	5.90558e-47	2.39451e-44	96.0494
CD8A	mRNA	UP	2.28184	1.4165	14.5911	1.85864e-38	3.97511e-36	76.6373
GPR84	mRNA	UP	2.28077	-2.93461	13.3695	1.43354e-33	2.29945e-31	65.4876
CD3E	mRNA	UP	2.2786	2.24288	19.0136	8.04601e-57	1.14581e-53	118.611
DUOX2	mRNA	UP	2.27154	-0.351601	6.23893	1.19808e-09	3.38753e-08	11.2491
POU2AF1	mRNA	UP	2.26229	-0.31739	11.6702	4.95062e-27	5.18944e-25	50.6163
TRBV7-9	undefined	UP	2.26048	-3.36246	14.6085	1.57913e-38	3.41484e-36	76.7517
MMP9	mRNA	UP	2.25441	2.51251	11.1462	4.29102e-25	3.99585e-23	46.0941
UBASH3A	mRNA	UP	2.25389	-0.937167	17.874	4.89379e-52	3.86126e-49	107.551
TRBV20-1	undefined	UP	2.2536	-2.52499	15.0974	1.61971e-40	4.14781e-38	81.2806
IGHV4-61	undefined	UP	2.251	-4.14451	9.96774	6.69542e-21	4.84418e-19	36.7245
ZBP1	mRNA	UP	2.24772	-1.00609	16.492	2.88411e-46	1.12263e-43	94.4096
SAA2	mRNA	UP	2.23777	4.57734	5.70016	2.4376e-08	5.56606e-07	7.93359
DUOXA2	mRNA	UP	2.23583	-2.15761	6.27865	9.51561e-10	2.74229e-08	11.5592
BTLA	mRNA	UP	2.23517	-2.5544	14.7075	6.26746e-39	1.41289e-36	77.6711
CD6	mRNA	UP	2.23418	1.40123	19.165	1.86044e-57	3.10359e-54	120.037
IL2RA	mRNA	UP	2.23339	-0.750139	15.2756	3.02122e-41	8.28169e-39	82.985
SIT1	mRNA	UP	2.23309	-0.515684	17.2858	1.41696e-49	7.95502e-47	101.967
IGLV2-18	undefined	UP	2.23291	-4.19671	10.3689	2.66795e-22	2.08254e-20	39.8962
TNIP3	mRNA	UP	2.22741	-3.78573	14.3087	2.57089e-37	5.14063e-35	74.0015
FCRL3	mRNA	UP	2.22733	-1.76507	11.8367	1.17513e-27	1.28708e-25	52.054
ISLR	mRNA	UP	2.22357	1.73918	8.50204	4.56488e-16	2.41203e-14	25.6016
PNOC	mRNA	UP	2.22163	-4.26909	12.5569	2.12041e-30	2.78838e-28	58.2896
TRAT1	mRNA	UP	2.21997	-1.84823	14.2726	3.59382e-37	7.06506e-35	73.6858
TMEM92	mRNA	UP	2.2199	1.05143	6.45199	3.43659e-10	1.05829e-08	12.3742
IGLV4-60	undefined	UP	2.21415	-4.24634	9.88488	1.29138e-20	9.24015e-19	36.0739
CCL13	mRNA	UP	2.212	-2.58261	12.2552	3.04757e-29	3.71479e-27	55.6581
GPR171	mRNA	UP	2.20811	-1.33191	14.3607	1.58677e-37	3.22811e-35	74.5027
HAMP	mRNA	UP	2.20503	1.82824	6.29552	8.62559e-10	2.50185e-08	11.4195
P2RY10	mRNA	UP	2.20309	-2.31621	13.0631	2.29183e-32	3.47567e-30	62.7564
FAM26F	mRNA	UP	2.19876	1.09026	18.0017	1.42571e-52	1.20642e-49	108.87
CD70	mRNA	UP	2.1967	-2.82455	14.2598	4.04462e-37	7.8981e-35	73.5538
CD3D	mRNA	UP	2.1953	1.17324	15.9092	7.48472e-44	2.42784e-41	88.9585
IGHV4-55	undefined	UP	2.19371	-4.45798	10.9814	1.71157e-24	1.53981e-22	44.8637
SPINK1	mRNA	UP	2.18979	5.05031	5.06318	6.49678e-07	1.12427e-05	4.70665
SPIB	mRNA	UP	2.18668	-1.74284	9.66787	7.108e-20	4.79786e-18	34.391
IL2RG	mRNA	UP	2.18407	3.31495	17.2769	1.54493e-49	8.59084e-47	101.95
CD5	mRNA	UP	2.1817	0.720291	17.838	6.92861e-52	5.32291e-49	107.29
CCR5	mRNA	UP	2.17687	0.93679	19.9017	1.49552e-60	3.96905e-57	127.079
TIFAB	mRNA	UP	2.17523	-2.4477	14.3844	1.2731e-37	2.59903e-35	74.6999
CD3G	mRNA	UP	2.17456	-0.272947	16.6905	4.30908e-47	1.82315e-44	96.3191
TLR8	mRNA	UP	2.17281	-0.80599	15.1978	6.29336e-41	1.67785e-38	82.2577
MMP12	mRNA	UP	2.17169	-2.00232	7.5174	4.20752e-13	1.73614e-11	19.0886
IGKV1D-8	undefined	UP	2.16923	-4.3761	10.5755	4.94016e-23	4.03979e-21	41.5516
CXCL14	mRNA	UP	2.1682	-1.28644	7.4063	8.76281e-13	3.52594e-11	18.3442
SAA2-SAA4	mRNA	UP	2.16488	1.7591	5.59123	4.3678e-08	9.50703e-07	7.60768
IRF4	mRNA	UP	2.16186	-1.04466	11.2425	1.90365e-25	1.81615e-23	47.0253
SLAMF6	mRNA	UP	2.15661	0.188546	17.8573	5.74653e-52	4.47363e-49	107.453
WISP2	mRNA	UP	2.1492	-1.28836	8.46122	6.12556e-16	3.19618e-14	25.4678
CHI3L2	mRNA	UP	2.1483	-1.83514	12.5892	1.59259e-30	2.12298e-28	58.5723
ZNF831	mRNA	UP	2.14739	-1.44195	14.8612	1.48759e-39	3.50226e-37	79.1157
CCL5	mRNA	UP	2.14502	3.50207	16.9775	2.74714e-48	1.33665e-45	99.0847
IGHV1-58	undefined	UP	2.1441	-4.61959	10.5918	4.32406e-23	3.54591e-21	41.6719
SH2D1A	mRNA	UP	2.14055	-0.613021	15.0604	2.29362e-40	5.7973e-38	80.9826
IGKV2-30	undefined	UP	2.13962	-4.41442	10.3901	2.24551e-22	1.76221e-20	40.0586
TRBV5-1	undefined	UP	2.13504	-3.42334	13.9474	7.24956e-36	1.30642e-33	70.702
ANKRD36BP2	undefined	UP	2.12914	-3.45062	10.4069	1.95936e-22	1.54805e-20	40.2095
FPR1	mRNA	UP	2.12217	0.0820963	14.5382	3.04206e-38	6.41216e-36	76.1537
IGKV3-7	undefined	UP	2.10732	-4.67973	11.0264	1.17495e-24	1.05867e-22	45.2259
FUT7	mRNA	UP	2.10643	-2.81756	14.9152	8.96814e-40	2.15483e-37	79.585
CXCL1	mRNA	UP	2.10367	0.197048	6.68401	8.5097e-11	2.80077e-09	13.7929
CXCR3	mRNA	UP	2.10247	0.0111095	16.8691	7.77702e-48	3.57541e-45	98.0246
HLA-DQB1	mRNA	UP	2.10113	5.08977	16.6607	5.73151e-47	2.35666e-44	96.0091
SLAMF1	mRNA	UP	2.09898	-0.222779	18.3201	6.5849e-54	6.40787e-51	111.856
FCGR1A	mRNA	UP	2.0988	-0.302676	15.3503	1.49355e-41	4.17244e-39	83.6918
IGHV3-20	undefined	UP	2.09433	-4.65769	9.88128	1.3287e-20	9.48398e-19	36.0213
CD1B	mRNA	UP	2.09248	-3.49088	12.008	2.65297e-28	3.04919e-26	53.5233
FCRL2	mRNA	UP	2.09248	-4.03268	10.971	1.86699e-24	1.6719e-22	44.7899
CADM3	mRNA	UP	2.08861	-3.29355	9.41518	5.0368e-19	3.23881e-17	32.4856
CXCL6	mRNA	UP	2.08852	-0.967518	5.26024	2.43229e-07	4.60636e-06	6.13733
MOXD1	mRNA	UP	2.08545	0.501158	9.22167	2.20961e-18	1.37247e-16	30.9249
TIMD4	mRNA	UP	2.08501	-2.24176	9.55725	1.68133e-19	1.11682e-17	33.5537
TESPA1	mRNA	UP	2.08221	-0.680855	17.513	1.5909e-50	9.77766e-48	104.122
SLAMF8	mRNA	UP	2.07659	2.01179	20.2194	6.93452e-62	2.53054e-58	130.183
PCED1B-AS1	lncRNA	UP	2.07454	0.889312	21.1296	1.06441e-65	8.87828e-62	138.823
HLA-DQA1	mRNA	UP	2.06855	4.71442	17.5621	9.90336e-51	6.28508e-48	104.649
IGLV1-36	undefined	UP	2.06805	-4.28079	9.09189	5.89455e-18	3.51907e-16	30.0528
RGS1	mRNA	UP	2.06682	3.06441	11.9649	3.86192e-28	4.33627e-26	53.0146
LCK	mRNA	UP	2.06364	1.4992	18.7108	1.50611e-55	1.90151e-52	115.682
CRTAM	mRNA	UP	2.06199	-1.82068	14.9554	6.14782e-40	1.51457e-37	79.9793
ALOX5AP	mRNA	UP	2.0594	0.948165	16.3155	1.558e-45	5.65013e-43	92.7961
FGF7	mRNA	UP	2.05895	-1.4856	8.60787	2.12052e-16	1.14852e-14	26.5166
CYBB	mRNA	UP	2.05839	3.23543	18.4531	1.82021e-54	2.00522e-51	113.234
RP11-291B21.2	lncRNA	UP	2.05606	-3.7185	11.6012	8.95571e-27	9.27123e-25	50.054
IGLV10-54	undefined	UP	2.05482	-3.92172	8.49991	4.63536e-16	2.44706e-14	25.7793
SAA1	mRNA	UP	2.05468	6.47408	5.21985	2.98222e-07	5.55072e-06	5.31301
LY9	mRNA	UP	2.05327	-0.371465	18.444	1.9877e-54	2.14918e-51	113.032
PTPN7	mRNA	UP	2.04892	1.4388	20.0887	2.4517e-61	7.95264e-58	128.902
ZNF683	mRNA	UP	2.04612	-1.58635	12.2436	3.37464e-29	4.09637e-27	55.5577
AC079767.4	lncRNA	UP	2.04611	-3.08994	12.9814	4.78125e-32	7.03181e-30	62.026
SNX20	mRNA	UP	2.04583	0.841642	21.4395	5.39244e-67	8.51161e-63	141.774
IKZF3	mRNA	UP	2.04532	1.71135	16.8283	1.15004e-47	5.2459e-45	97.6738
IGKV3D-15	undefined	UP	2.04356	-4.79061	10.676	2.16238e-23	1.80622e-21	42.3439
IFNG	mRNA	UP	2.0433	-3.63195	11.2619	1.61635e-25	1.56507e-23	47.2029
HLA-DOA	mRNA	UP	2.04057	2.60779	17.7189	2.18414e-51	1.53645e-48	106.187
TRBV19	undefined	UP	2.04042	-3.25892	13.1465	1.07994e-32	1.65933e-30	63.4931
LTA	mRNA	UP	2.03899	-2.04679	16.445	4.51926e-46	1.74746e-43	93.9214
TRBV29-1	undefined	UP	2.03603	-3.49016	12.3773	1.0395e-29	1.31942e-27	56.7175
HLA-DQB2	mRNA	UP	2.03603	1.4293	10.8888	3.70621e-24	3.2346e-22	44.0131
CLEC4E	mRNA	UP	2.03452	-1.18176	13.4094	9.97319e-34	1.61751e-31	65.8604
ITGB2-AS1	lncRNA	UP	2.03221	-0.634851	16.7245	3.11129e-47	1.33573e-44	96.6273
AC092580.4	lncRNA	UP	2.02741	-2.1411	14.6783	8.23561e-39	1.84235e-36	77.4087
WNT10A	mRNA	UP	2.02496	-2.54319	12.2272	3.89869e-29	4.70316e-27	55.4151
CD48	mRNA	UP	2.02405	2.03013	19.7333	7.61688e-60	1.64714e-56	125.519
DPEP1	mRNA	UP	2.02246	-1.67377	7.26206	2.24527e-12	8.636e-11	17.4399
TRGC2	undefined	UP	2.02159	-1.2165	13.6788	8.53876e-35	1.46633e-32	68.2892
FAIM2	mRNA	UP	2.01849	-3.05161	10.9205	2.84557e-24	2.51734e-22	44.377
CD52	mRNA	UP	2.01744	2.57393	18.1697	2.81581e-53	2.57741e-50	110.51
ITK	mRNA	UP	2.01482	0.315515	15.2231	4.95888e-41	1.33426e-38	82.5129
CXCL9	mRNA	UP	2.01461	3.49303	10.6959	1.83431e-23	1.54545e-21	42.3145
HLA-DRB6	undefined	UP	2.00501	2.94055	11.2958	1.21208e-25	1.18344e-23	47.3219
TCL1A	mRNA	UP	2.00442	-3.45344	9.43401	4.35746e-19	2.81437e-17	32.6284
TRAV13-1	undefined	UP	2.00379	-4.16297	13.7164	6.05152e-35	1.05158e-32	68.6147
FPR2	mRNA	UP	2.00283	-3.42887	12.1698	6.45011e-29	7.74902e-27	54.9175
HAPLN3	mRNA	UP	2.00249	0.884581	15.364	1.3124e-41	3.7018e-39	83.8342
IL4I1	mRNA	UP	1.99939	0.893888	13.3376	1.91405e-33	3.0618e-31	65.2038
CCDC80	mRNA	UP	1.99767	3.23228	9.00337	1.1455e-17	6.72861e-16	29.1328
LTB	mRNA	UP	1.99569	2.34758	13.0419	2.77452e-32	4.18593e-30	62.5113
TMC5	mRNA	UP	1.99412	0.197462	6.37558	5.39786e-10	1.60881e-08	11.9907
TRAV4	undefined	UP	1.99398	-3.99334	13.2734	3.42574e-33	5.37685e-31	64.6287
DAPP1	mRNA	UP	1.99355	-0.481094	18.1447	3.58539e-53	3.17182e-50	110.164
IGHV6-1	undefined	UP	1.99272	-4.81566	10.7249	1.44411e-23	1.22377e-21	42.7441
HLA-DOB	mRNA	UP	1.99203	-0.0130992	13.1807	7.92636e-33	1.2211e-30	63.8092
EOMES	mRNA	UP	1.99192	-0.86116	14.5814	2.03395e-38	4.33416e-36	76.5416
BCL2A1	mRNA	UP	1.99187	-0.258361	14.3942	1.1618e-37	2.38015e-35	74.825
TRBV9	undefined	UP	1.99115	-4.09279	12.2367	3.58592e-29	4.3348e-27	55.4976
JAKMIP1	mRNA	UP	1.99073	-1.80275	14.7873	2.97086e-39	6.82911e-37	78.4233
CD38	mRNA	UP	1.98726	0.994675	12.5681	1.92088e-30	2.53743e-28	58.3554
STRA6	mRNA	UP	1.98605	-2.43416	7.94688	2.29813e-14	1.05323e-12	21.9473
JAK3	mRNA	UP	1.98544	2.21817	18.6648	2.34923e-55	2.79928e-52	115.26
CCL22	mRNA	UP	1.98409	-1.6559	12.1937	5.23247e-29	6.29914e-27	55.1249
HLA-DRB1	mRNA	UP	1.98301	7.0274	17.2685	1.67453e-49	9.22365e-47	101.711
HNRNPA1P21	undefined	UP	1.98227	-2.36505	13.2475	4.33084e-33	6.72512e-31	64.4001
IGHV4-4	undefined	UP	1.9822	-4.89201	10.3493	3.12793e-22	2.43183e-20	39.7028
CLECL1	mRNA	UP	1.98196	-2.48637	15.0219	3.29295e-40	8.28731e-38	80.5792
THEMIS	mRNA	UP	1.97886	-1.47309	14.1345	1.29028e-36	2.45393e-34	72.429
CCR2	mRNA	UP	1.97565	-0.0784541	14.1109	1.60461e-36	3.03198e-34	72.2272
HLA-DPA1	mRNA	UP	1.97507	6.03145	16.7318	2.89988e-47	1.25818e-44	96.6378
TRBV25-1	undefined	UP	1.97072	-3.01555	14.6594	9.81997e-39	2.18839e-36	77.2191
PSTPIP1	mRNA	UP	1.96799	0.927641	18.1566	3.19437e-53	2.86938e-50	110.349
ADAM28	mRNA	UP	1.96452	-0.0141068	12.4131	7.5829e-30	9.68803e-28	57.0187
S100B	mRNA	UP	1.96021	-1.50188	12.7111	5.37649e-31	7.31742e-29	59.6451
MAL	mRNA	UP	1.95865	-2.31351	12.0021	2.7943e-28	3.19278e-26	53.4726
BANK1	mRNA	UP	1.9586	-2.14128	9.75342	3.63813e-20	2.51682e-18	35.0585
ACKR1	mRNA	UP	1.95795	-0.71779	7.2205	2.93708e-12	1.11428e-10	17.1348
F13A1	mRNA	UP	1.95623	2.10335	11.2506	1.7783e-25	1.70212e-23	46.9865
C1QB	mRNA	UP	1.95552	6.09845	17.7293	1.97669e-51	1.40748e-48	106.193
HLA-DQA2	mRNA	UP	1.95534	1.94209	7.93618	2.47406e-14	1.12942e-12	21.6573
CYTIP	mRNA	UP	1.95176	1.29115	16.5105	2.41466e-46	9.46208e-44	94.6495
RP11-222K16.2	lncRNA	UP	1.95093	-2.73127	13.6872	7.90586e-35	1.36165e-32	68.3473
MMP7	mRNA	UP	1.9472	0.22904	5.21758	3.01642e-07	5.60534e-06	5.85263
RP11-81H14.2	lncRNA	UP	1.94599	-0.6737	6.61172	1.31979e-10	4.25269e-09	13.4159
RSPO3	mRNA	UP	1.94458	-2.58177	7.61945	2.13012e-13	8.98636e-12	19.7709
FTH1P22	undefined	UP	1.94238	-3.84198	13.8288	2.15785e-35	3.80636e-33	69.6264
PAGE4	mRNA	DOWN	-1.94192	-2.00831	-4.03837	6.53775e-05	0.000657231	0.848423
KCNN4	mRNA	UP	1.94149	-0.262102	15.099	1.59468e-40	4.10169e-38	81.3486
CD40LG	mRNA	UP	1.94013	-1.14476	14.3231	2.2492e-37	4.52841e-35	74.1607
CD19	mRNA	UP	1.9401	-2.16828	9.46171	3.52003e-19	2.28106e-17	32.8261
FCGR1B	mRNA	UP	1.93922	-2.42915	14.9024	1.01088e-39	2.38958e-37	79.473
EMB	mRNA	UP	1.93894	1.50578	16.1398	8.32905e-45	2.87757e-42	91.138
TRAV3	undefined	UP	1.93774	-4.52969	13.7734	3.58902e-35	6.27402e-33	69.1415
LINC00892	lncRNA	UP	1.93575	-2.59004	14.9452	6.76844e-40	1.66046e-37	79.8656
SCARA5	mRNA	UP	1.93483	-2.4737	6.8325	3.41637e-11	1.16446e-09	14.8091
IGKV6-21	undefined	UP	1.93423	-4.6815	9.50165	2.58594e-19	1.69266e-17	33.1048
BCL11B	mRNA	UP	1.93283	0.00569115	14.3422	1.8837e-37	3.80567e-35	74.3481
HLA-DRA	mRNA	UP	1.93091	7.552	17.7165	2.23709e-51	1.55496e-48	105.976
LGALS2	mRNA	UP	1.92981	0.389934	11.7801	1.91761e-27	2.05437e-25	51.5368
GZMA	mRNA	UP	1.9297	1.34261	15.8849	9.43218e-44	3.02592e-41	88.7299
NCF1	mRNA	UP	1.92853	-0.305839	17.6636	3.72535e-51	2.52921e-48	105.579
HLA-DRB5	mRNA	UP	1.92826	5.17481	13.0011	4.00455e-32	5.94946e-30	61.9941
TRBV5-4	undefined	UP	1.92775	-4.45166	13.9274	8.71847e-36	1.56629e-33	70.5359
CORO1A	mRNA	UP	1.92628	3.98726	20.5152	3.9823e-63	1.78857e-59	133.07
GPR174	mRNA	UP	1.92521	-3.51403	11.1105	5.79935e-25	5.3577e-23	45.9446
FAM169B	mRNA	UP	1.92502	-3.05327	6.14405	2.06799e-09	5.66073e-08	10.83
CD96	mRNA	UP	1.92371	0.991083	16.7513	2.40568e-47	1.05609e-44	96.9326
GPR132	mRNA	UP	1.92135	-0.14178	17.4914	1.95881e-50	1.17906e-47	103.944
CXCR2P1	undefined	UP	1.9208	-0.173736	9.98664	5.76125e-21	4.19429e-19	36.8205
PLEK	mRNA	UP	1.91856	2.77314	17.7761	1.25889e-51	9.18788e-49	106.735
PYHIN1	mRNA	UP	1.91281	-0.631287	15.1042	1.51935e-40	3.92522e-38	81.3897
TNFRSF9	mRNA	UP	1.91271	-0.595933	9.74751	3.81085e-20	2.62697e-18	34.9729
STAP1	mRNA	UP	1.91095	-3.3481	12.3493	1.33108e-29	1.66776e-27	56.4734
HPGD	mRNA	UP	1.90971	3.95634	5.49616	7.21364e-08	1.50261e-06	6.93502
FYB	mRNA	UP	1.90914	2.25295	17.929	2.87652e-52	2.33266e-49	108.199
PRKCB	mRNA	UP	1.90808	1.10811	17.0195	1.83425e-48	9.07594e-46	99.4873
BASP1	mRNA	UP	1.90754	1.84438	12.5476	2.30451e-30	3.02367e-28	58.1475
COL11A1	mRNA	UP	1.90253	-2.13305	6.07124	3.13011e-09	8.34129e-08	10.4044
SLFN12L	mRNA	UP	1.90228	-1.90794	14.1643	9.79659e-37	1.88156e-34	72.6936
TRAV8-6	undefined	UP	1.90136	-4.15696	12.8536	1.50423e-31	2.13173e-29	60.8978
ASB2	mRNA	UP	1.90047	-0.482399	15.3144	2.09708e-41	5.83058e-39	83.3523
CST7	mRNA	UP	1.89951	1.1551	16.3716	9.11579e-46	3.45613e-43	93.3304
IGKV1D-16	undefined	UP	1.89908	-4.68329	9.46212	3.50898e-19	2.27643e-17	32.8013
RP11-1094M14.8	undefined	UP	1.89863	-1.74249	14.6433	1.14123e-38	2.52398e-36	77.095
SHISA3	mRNA	UP	1.89826	-1.37598	7.40602	8.7791e-13	3.52777e-11	18.3468
LINC01550	lncRNA	UP	1.89701	-3.33452	11.1146	5.59973e-25	5.18148e-23	45.9791
HLA-DQB1-AS1	lncRNA	UP	1.89616	-2.41821	12.7489	3.83808e-31	5.31028e-29	59.9742
RHOH	mRNA	UP	1.89353	0.320238	15.1347	1.13957e-40	2.99711e-38	81.6888
SH2D2A	mRNA	UP	1.89091	0.737261	14.9045	9.91464e-40	2.35319e-37	79.5472
WNT2	mRNA	UP	1.88985	-3.70702	7.27642	2.04568e-12	7.91e-11	17.5698
CD1E	mRNA	UP	1.88944	-1.93499	9.75624	3.55845e-20	2.47048e-18	35.0767
MFAP4	mRNA	UP	1.88853	1.89163	6.49316	2.68986e-10	8.39856e-09	12.5497
CCR4	mRNA	UP	1.88525	-1.88486	11.103	6.17572e-25	5.69639e-23	45.8756
RP11-18H21.1	lncRNA	UP	1.88492	-3.10717	12.1662	6.65997e-29	7.98471e-27	54.886
IGKV1D-13	undefined	UP	1.88378	-4.74406	8.52465	3.87719e-16	2.06173e-14	25.8998
MIAT	lncRNA	UP	1.88302	-0.581882	11.808	1.50629e-27	1.62866e-25	51.7968
SLA	mRNA	UP	1.88298	2.42609	19.8682	2.06706e-60	5.24736e-57	126.827
RP5-1171I10.5	lncRNA	UP	1.88276	-1.03132	12.0621	1.65561e-28	1.94499e-26	53.9839
C1QA	mRNA	UP	1.88155	6.14244	17.3367	8.68412e-50	4.92272e-47	102.421
IGHV3-7	undefined	UP	1.88095	-4.81318	9.96402	6.89655e-21	4.97737e-19	36.662
RP11-367G6.3	lncRNA	UP	1.87947	-3.98312	14.2611	3.99736e-37	7.83201e-35	73.5636
GFPT2	mRNA	UP	1.87859	-0.454411	8.30665	1.84979e-15	9.26273e-14	24.348
HLA-DMB	mRNA	UP	1.87751	3.68914	19.394	2.0284e-58	3.70101e-55	122.286
DES	mRNA	UP	1.87734	-1.73987	7.57104	2.94428e-13	1.22529e-11	19.43
CLNK	mRNA	UP	1.87668	-3.40332	13.4791	5.28709e-34	8.72027e-32	66.4678
IGKV2-29	undefined	UP	1.87594	-4.56579	7.39126	9.67199e-13	3.87059e-11	18.2609
PRKCQ	mRNA	UP	1.87549	-0.789183	15.2957	2.49974e-41	6.88454e-39	83.1714
CXorf65	mRNA	UP	1.87404	-3.30349	13.0334	2.99453e-32	4.49464e-30	62.4863
FASLG	mRNA	UP	1.86868	-1.72197	13.6424	1.1914e-34	2.02806e-32	67.9546
SASH3	mRNA	UP	1.86748	2.23864	21.2306	4.02592e-66	4.70123e-62	139.878
TNFRSF8	mRNA	UP	1.86335	-1.93058	16.8087	1.3876e-47	6.28047e-45	97.3654
IGHJ3	undefined	UP	1.86291	-4.86364	10.6286	3.19313e-23	2.63702e-21	41.9606
C16orf54	mRNA	UP	1.86171	-0.215917	16.9368	4.05746e-48	1.94183e-45	98.6605
FNDC1	mRNA	UP	1.86116	0.185338	6.82653	3.54516e-11	1.20695e-09	14.6482
ADTRP	mRNA	UP	1.85949	-1.15843	8.39124	1.01194e-15	5.18736e-14	24.9705
CD53	mRNA	UP	1.85894	3.32956	20.7932	2.72366e-64	1.4457e-60	135.729
RAC2	mRNA	UP	1.85796	3.37144	18.065	7.74123e-53	6.64687e-50	109.505
PRDM8	mRNA	UP	1.85716	-2.35247	14.8409	1.79852e-39	4.2004e-37	78.9054
CD69	mRNA	UP	1.8561	0.349516	13.4201	9.04872e-34	1.47166e-31	65.9537
IKZF1	mRNA	UP	1.85564	1.70766	19.4269	1.47584e-58	2.77967e-55	122.565
LCN2	mRNA	UP	1.85548	4.70064	5.39418	1.22631e-07	2.44705e-06	6.35078
S100P	mRNA	UP	1.855	1.75802	4.72475	3.27055e-06	4.81608e-05	3.44203
S1PR4	mRNA	UP	1.85392	-0.0460902	17.5973	7.06e-51	4.5298e-48	104.959
S100A4	mRNA	UP	1.84832	3.62146	16.3132	1.59221e-45	5.73854e-43	92.7547
EMR1	mRNA	UP	1.84808	-1.59301	12.6237	1.17106e-30	1.56464e-28	58.8762
RASGRP1	mRNA	UP	1.84708	-0.0332336	15.3956	9.73905e-42	2.76036e-39	84.1203
TRBV4-2	undefined	UP	1.84617	-4.4512	12.2727	2.61327e-29	3.19207e-27	55.8105
CTNNA2	mRNA	DOWN	-1.84598	-2.00143	-4.44651	1.15346e-05	0.000145928	2.49312
IL12RB1	mRNA	UP	1.84566	0.707079	19.8485	2.50098e-60	6.08436e-57	126.556
HLA-DPB2	undefined	UP	1.84412	-1.57112	8.56236	2.95095e-16	1.58071e-14	26.1953
NCR3	mRNA	UP	1.84408	-1.68544	15.2635	3.38947e-41	9.24772e-39	82.8455
HLA-DPB1	mRNA	UP	1.84375	6.37432	18.7091	1.53067e-55	1.90151e-52	115.614
CCR7	mRNA	UP	1.84301	-0.310012	12.9223	8.13113e-32	1.16934e-29	61.5084
KCNA3	mRNA	UP	1.84301	-3.05876	11.9653	3.84841e-28	4.32942e-26	53.1565
TLR10	mRNA	UP	1.84191	-2.05594	9.61869	1.04297e-19	6.99952e-18	34.021
TNFRSF18	mRNA	UP	1.83887	-0.181069	12.8013	2.40258e-31	3.34796e-29	60.4355
SELPLG	mRNA	UP	1.83717	2.74115	22.2756	1.77087e-70	1.03396e-65	149.866
MSC	mRNA	UP	1.83501	1.66214	7.69794	1.25652e-13	5.40637e-12	20.079
COL8A2	mRNA	UP	1.83397	-0.159585	10.0394	3.78394e-21	2.76859e-19	37.2345
RUNX3	mRNA	UP	1.83396	1.64037	18.8453	4.09883e-56	5.43905e-53	116.979
TMEM119	mRNA	UP	1.83357	0.655151	8.88696	2.72763e-17	1.57525e-15	28.4398
TAGAP	mRNA	UP	1.83354	0.439	15.7875	2.37796e-43	7.54576e-41	87.8052
LINC01480	lncRNA	UP	1.83302	-2.31065	9.17935	3.0456e-18	1.87183e-16	30.7076
PDGFRA	mRNA	UP	1.83245	1.6127	6.83262	3.41378e-11	1.16425e-09	14.5878
CHIT1	mRNA	UP	1.83152	-1.0804	6.66646	9.46963e-11	3.09576e-09	13.761
LILRB4	mRNA	UP	1.83093	1.92458	16.5155	2.3016e-46	9.07997e-44	94.7003
ARHGAP9	mRNA	UP	1.83061	1.79373	20.2111	7.5168e-62	2.58167e-58	130.094
MIR155HG	lncRNA	UP	1.82811	-1.69591	15.5256	2.84865e-42	8.48591e-40	85.2917
P2RY6	mRNA	UP	1.82555	0.34172	13.4672	5.89417e-34	9.69417e-32	66.3782
CTD-2020K17.1	lncRNA	UP	1.82479	-0.737637	14.1465	1.15456e-36	2.20299e-34	72.5487
NCF1B	undefined	UP	1.82422	-1.68461	16.3439	1.18711e-45	4.35922e-43	92.9815
LPAR1	mRNA	UP	1.8238	-0.790294	8.31091	1.79458e-15	8.99398e-14	24.3929
NCKAP1L	mRNA	UP	1.82107	3.02273	20.8457	1.64172e-64	9.58549e-61	136.225
EVI2B	mRNA	UP	1.81634	1.82767	20.08	2.66888e-61	8.20147e-58	128.838
VNN2	mRNA	UP	1.81591	2.36028	8.24019	2.96269e-15	1.44755e-13	23.7162
TLR7	mRNA	UP	1.81492	-0.562631	14.0009	4.42759e-36	8.02837e-34	71.2206
TIMP1	mRNA	UP	1.81448	7.14068	10.0941	2.44516e-21	1.80716e-19	37.1606
CLEC12A	mRNA	UP	1.81373	-1.13902	14.9231	8.32541e-40	2.00866e-37	79.6961
TRBV2	undefined	UP	1.81363	-4.25476	12.3504	1.31878e-29	1.65591e-27	56.4846
TBC1D27	undefined	UP	1.81212	-4.41794	12.0351	2.09505e-28	2.42225e-26	53.7565
TRAV19	undefined	UP	1.81067	-4.36598	12.0013	2.81188e-28	3.20659e-26	53.4663
GATA3	mRNA	UP	1.81044	-0.458445	13.5252	3.4744e-34	5.76307e-32	66.9053
CTSW	mRNA	UP	1.81014	0.968503	13.6362	1.26034e-34	2.13918e-32	67.8977
FCGR1C	undefined	UP	1.80982	-4.08654	12.1316	9.01481e-29	1.07199e-26	54.588
PTPRC	mRNA	UP	1.8092	3.13599	14.3072	2.60581e-37	5.19268e-35	73.9721
ARL14	mRNA	UP	1.80809	-2.40144	6.47191	3.053e-10	9.45653e-09	12.6751
TMC8	mRNA	UP	1.80633	2.36394	20.4944	4.86968e-63	2.0309e-59	132.835
DPT	mRNA	UP	1.80582	-0.0175329	5.88531	8.86463e-09	2.19966e-07	9.28246
CYP3A4	mRNA	DOWN	-1.80504	5.74863	-3.82041	0.000156062	0.00138818	-0.60665
CD74	mRNA	UP	1.80364	9.70679	17.0457	1.42697e-48	7.12105e-46	99.3355
HTRA4	mRNA	UP	1.80293	-3.51331	9.7837	2.86787e-20	2.00055e-18	35.3052
VAV1	mRNA	UP	1.80281	1.65814	19.9547	8.95352e-61	2.48938e-57	127.629
COMP	mRNA	UP	1.80265	-1.38624	5.43682	9.83248e-08	1.99892e-06	7.0345
PDCD1LG2	mRNA	UP	1.80056	-0.482394	15.2166	5.27365e-41	1.41244e-38	82.4397
RP5-1091N2.9	lncRNA	UP	1.8001	-2.69638	15.7275	4.20299e-43	1.3123e-40	87.1504
AC006129.2	lncRNA	UP	1.80008	-1.73816	15.1413	1.07105e-40	2.82966e-38	81.7071
GABRR3	mRNA	UP	1.79896	-3.0352	6.2198	1.3382e-09	3.74727e-08	11.2534
WDFY4	mRNA	UP	1.79579	1.19832	15.5579	2.09857e-42	6.31594e-40	85.6526
TRBV18	undefined	UP	1.79543	-4.44239	12.3231	1.67663e-29	2.08728e-27	56.2484
SAMSN1	mRNA	UP	1.79275	0.955221	16.9337	4.18222e-48	1.98526e-45	98.6669
SLA2	mRNA	UP	1.79228	-0.0395303	17.5573	1.03782e-50	6.51561e-48	104.577
DOCK2	mRNA	UP	1.79134	2.22963	17.2603	1.81105e-49	9.88238e-47	101.798
CD5L	mRNA	UP	1.79079	1.02299	5.40578	1.15497e-07	2.31259e-06	6.7207
SIGLEC14	mRNA	UP	1.78713	-1.52312	6.86684	2.76062e-11	9.50939e-10	14.984
VSIG1	mRNA	UP	1.78525	-1.73596	6.27865	9.51542e-10	2.74229e-08	11.5454
SP140	mRNA	UP	1.78517	0.383862	13.7055	6.68675e-35	1.15851e-32	68.5329
TRAV12-2	undefined	UP	1.78421	-4.22395	11.3493	7.69926e-26	7.56796e-24	47.9326
RP11-325F22.2	lncRNA	UP	1.78225	-4.21272	12.8367	1.75119e-31	2.46378e-29	60.7477
PTGIS	mRNA	UP	1.78196	0.79774	7.28824	1.89455e-12	7.36467e-11	17.4748
C1QC	mRNA	UP	1.78173	5.83169	17.1596	4.77068e-49	2.48701e-46	100.74
TRBV3-1	undefined	UP	1.77918	-4.27867	11.7573	2.33653e-27	2.49859e-25	51.3782
ITGB2	mRNA	UP	1.7786	4.81381	19.9595	8.55213e-61	2.48938e-57	127.72
TRAV8-2	undefined	UP	1.7752	-4.15412	12.0893	1.30518e-28	1.53641e-26	54.2231
GPR55	mRNA	UP	1.77458	-2.9389	12.9003	9.90303e-32	1.41718e-29	61.3075
VSIG4	mRNA	UP	1.77045	2.14633	13.031	3.05915e-32	4.57986e-30	62.4214
FCN1	mRNA	UP	1.76974	0.888053	13.2526	4.13527e-33	6.43856e-31	64.4405
LILRB1	mRNA	UP	1.76723	1.10589	17.66	3.85731e-51	2.5887e-48	105.601
IGKV1-12	undefined	UP	1.76608	-4.9401	9.51761	2.28576e-19	1.50631e-17	33.2074
CCL4	mRNA	UP	1.76458	1.41834	15.3103	2.17841e-41	6.028e-39	83.3311
IGKV2D-40	undefined	UP	1.76367	-4.81714	8.31736	1.71412e-15	8.61291e-14	24.4452
FCHO1	mRNA	UP	1.76002	0.177449	11.3567	7.22853e-26	7.11724e-24	47.9537
CR2	mRNA	UP	1.75965	-3.7217	7.14123	4.88789e-12	1.81545e-10	16.7212
NFAM1	mRNA	UP	1.75843	1.5483	19.3107	4.54099e-58	8.03438e-55	121.444
TFEC	mRNA	UP	1.75727	0.268866	15.7626	3.0135e-43	9.45964e-41	87.5678
RLTPR	mRNA	UP	1.75703	0.0675003	14.4846	5.01199e-38	1.05264e-35	75.6593
AOAH	mRNA	UP	1.75548	1.75177	17.508	1.66836e-50	1.01469e-47	104.162
IL2RB	mRNA	UP	1.75455	2.07739	15.5553	2.15069e-42	6.43961e-40	85.623
LINC01215	lncRNA	UP	1.7544	-3.88624	11.1722	3.4468e-25	3.2355e-23	46.457
POSTN	mRNA	UP	1.75427	2.36985	6.68867	8.27138e-11	2.72694e-09	13.6649
CD84	mRNA	UP	1.75296	1.7985	17.4404	3.19974e-50	1.8871e-47	103.516
MYO1G	mRNA	UP	1.75208	1.53073	17.9701	1.93504e-52	1.61402e-49	108.581
HCK	mRNA	UP	1.75098	2.51459	19.8281	3.04773e-60	6.91717e-57	126.444
PLAC8	mRNA	UP	1.74928	-0.356641	10.5943	4.23399e-23	3.47693e-21	41.6746
AC109826.1	lncRNA	UP	1.74805	-3.23832	12.973	5.15714e-32	7.56558e-30	61.9497
TRAV17	undefined	UP	1.74737	-4.61115	12.1535	7.44175e-29	8.90372e-27	54.7768
HSH2D	mRNA	UP	1.74546	0.944633	10.1976	1.06566e-21	8.00784e-20	38.4384
CD80	mRNA	UP	1.74521	-2.20177	12.6601	8.47171e-31	1.13972e-28	59.1938
LINC00861	lncRNA	UP	1.74486	-0.791392	12.8469	1.59827e-31	2.25407e-29	60.843
GPR65	mRNA	UP	1.74217	0.271933	19.4339	1.37916e-58	2.68416e-55	122.555
TINAG	mRNA	UP	1.74159	-2.36914	4.18957	3.4934e-05	0.000382323	1.458
SIGLEC10	mRNA	UP	1.74002	0.491839	14.5769	2.12221e-38	4.50579e-36	76.5114
SIGLEC8	mRNA	UP	1.73844	-1.6502	10.2154	9.23445e-22	6.99315e-20	38.6672
KLRB1	mRNA	UP	1.73724	0.959137	14.1997	7.06101e-37	1.36063e-34	73.0359
P2RX5	mRNA	UP	1.73706	-1.48913	8.83084	4.13348e-17	2.35226e-15	28.124
EBI3	mRNA	UP	1.73646	0.662864	16.6655	5.47371e-47	2.28281e-44	96.111
PTPN22	mRNA	UP	1.73632	-0.302432	14.832	1.95478e-39	4.52913e-37	78.8675
DNAJC5B	mRNA	UP	1.73285	-1.95954	12.7625	3.40059e-31	4.71616e-29	60.0959
CLEC7A	mRNA	UP	1.73219	0.726458	15.1871	6.95852e-41	1.84676e-38	82.1802
ADRA2A	mRNA	UP	1.73202	-0.252554	7.46832	5.82354e-13	2.37942e-11	18.6941
IL18	mRNA	UP	1.73113	1.51314	14.088	1.98303e-36	3.68736e-34	72.0038
GAPT	mRNA	UP	1.72672	-2.10481	11.3595	7.06092e-26	6.96395e-24	48.016
NKG7	mRNA	UP	1.72568	2.03478	12.7236	4.80998e-31	6.56169e-29	59.6932
NCF1C	undefined	UP	1.72282	-0.716276	16.6241	8.1417e-47	3.27841e-44	95.6722
CCL11	mRNA	UP	1.72276	-3.23884	7.60425	2.35844e-13	9.88531e-12	19.6828
FCGR2B	mRNA	UP	1.72051	0.661742	8.75932	7.00442e-17	3.9286e-15	27.5103
PTGER2	mRNA	UP	1.71881	-0.887823	13.3022	2.64039e-33	4.18925e-31	64.8992
NAPSB	undefined	UP	1.71819	1.08792	12.7444	3.99726e-31	5.50443e-29	59.9073
CD86	mRNA	UP	1.71802	1.6804	19.017	7.78744e-57	1.1393e-53	118.629
HK3	mRNA	UP	1.71661	0.945651	14.6501	1.07167e-38	2.37914e-36	77.1872
OR2I1P	undefined	UP	1.71627	4.69434	7.92487	2.67446e-14	1.21344e-12	21.3649
PCBP3	mRNA	UP	1.71569	-1.75387	8.68968	1.16742e-16	6.44256e-15	27.112
LLNLR-470E3.1	lncRNA	UP	1.71478	-3.59125	9.15835	3.57022e-18	2.1714e-16	30.564
CD300C	mRNA	UP	1.71462	-1.01051	15.4382	6.51256e-42	1.90124e-39	84.4956
THBS2	mRNA	UP	1.71459	3.82716	7.22846	2.79007e-12	1.06404e-10	16.8688
HCST	mRNA	UP	1.71332	1.29457	16.9961	2.29609e-48	1.12657e-45	99.268
IDO1	mRNA	UP	1.71291	0.519091	9.3832	6.43932e-19	4.11799e-17	32.1385
TMEM92-AS1	lncRNA	UP	1.7124	-3.39064	6.96234	1.51971e-11	5.39729e-10	15.6154
IL10	mRNA	UP	1.71147	-2.86399	12.5876	1.61496e-30	2.14789e-28	58.5542
GSDMA	mRNA	UP	1.71104	-2.71222	9.67281	6.83891e-20	4.63767e-18	34.4464
DOK2	mRNA	UP	1.71094	2.12485	19.5608	4.04115e-59	8.4268e-56	123.866
SPN	mRNA	UP	1.71056	1.41999	16.7601	2.21206e-47	9.78451e-45	97.0223
TRBV10-3	undefined	UP	1.70956	-4.73086	12.6939	6.27053e-31	8.49461e-29	59.4932
CD180	mRNA	UP	1.70812	0.449943	16.5196	2.21312e-46	8.7903e-44	94.7215
GPR68	mRNA	UP	1.70734	-0.247647	14.6258	1.34415e-38	2.93937e-36	76.9598
CD72	mRNA	UP	1.70516	1.18156	15.514	3.17999e-42	9.42487e-40	85.2404
XCL2	mRNA	UP	1.70474	-1.78364	10.9402	2.4151e-24	2.14955e-22	44.5301
NLRP2	mRNA	UP	1.70463	-1.87952	7.38419	1.0131e-12	4.04319e-11	18.2268
PLTP	mRNA	UP	1.70364	4.0898	11.993	3.02365e-28	3.44136e-26	53.1958
MNDA	mRNA	UP	1.70252	0.742429	15.2349	4.43654e-41	1.19924e-38	82.6264
TRBV30	undefined	UP	1.6995	-4.45338	10.4085	1.93448e-22	1.53047e-20	40.2145
RP11-23J18.1	undefined	UP	1.69919	-3.67636	13.8971	1.15168e-35	2.06267e-33	70.2418
PARVG	mRNA	UP	1.69647	2.19154	20.5989	1.77656e-63	8.64401e-60	133.83
NOTUM	mRNA	DOWN	-1.69605	3.0466	-4.5408	7.57773e-06	0.000101315	2.52887
TOX	mRNA	UP	1.69552	-0.184153	8.0482	1.13891e-14	5.31554e-13	22.5493
MS4A6A	mRNA	UP	1.69238	3.74856	17.9246	3.00325e-52	2.40207e-49	108.152
BATF	mRNA	UP	1.69211	0.993561	10.0172	4.51593e-21	3.2959e-19	37.0097
PTAFR	mRNA	UP	1.69188	1.91444	16.3383	1.25343e-45	4.574e-43	93.0178
COTL1	mRNA	UP	1.69073	4.8038	18.7866	7.23135e-56	9.38259e-53	116.422
ZAP70	mRNA	UP	1.68979	1.41402	14.8372	1.86297e-39	4.33359e-37	78.9183
EVI2A	mRNA	UP	1.68953	0.906868	18.6264	3.40665e-55	3.90008e-52	114.85
COL10A1	mRNA	UP	1.68498	-2.31369	5.71572	2.24117e-08	5.15673e-07	8.50491
TRAV9-2	undefined	UP	1.68437	-4.69905	11.981	3.35649e-28	3.81275e-26	53.2888
CXCL5	mRNA	UP	1.68333	-2.17446	4.73217	3.15985e-06	4.66601e-05	3.73756
RP4-647J21.1	lncRNA	UP	1.68324	-2.4229	13.8416	1.91833e-35	3.40442e-33	69.7478
ANO9	mRNA	UP	1.68293	0.780828	8.90637	2.36143e-17	1.36647e-15	28.5745
LAMP5	mRNA	UP	1.68253	-2.29624	6.85186	3.02989e-11	1.04001e-09	14.9225
AC104820.2	lncRNA	UP	1.68199	-4.19639	11.3313	8.97116e-26	8.80335e-24	47.7823
DCN	mRNA	UP	1.68189	4.17792	5.92897	6.95784e-09	1.75182e-07	9.18639
PIK3CD	mRNA	UP	1.68147	2.25223	19.1017	3.43184e-57	5.56597e-54	119.458
TTC24	mRNA	UP	1.68133	-4.27505	10.8554	4.8945e-24	4.24629e-22	43.8408
PPAPDC1A	mRNA	UP	1.68124	-3.54649	6.66747	9.41123e-11	3.08012e-09	13.84
DUSP2	mRNA	UP	1.68087	1.02867	12.3542	1.275e-29	1.60438e-27	56.4796
APOBEC3C	mRNA	UP	1.68061	2.45321	15.9468	5.2356e-44	1.72707e-41	89.3074
TRAV1-2	undefined	UP	1.67593	-4.34577	10.3295	3.67338e-22	2.84831e-20	39.5863
OSM	mRNA	UP	1.67297	-1.42383	11.4671	2.82242e-26	2.84616e-24	48.9147
BLK	mRNA	UP	1.67283	-2.40934	8.4482	6.72654e-16	3.50038e-14	25.4097
TRAV12-3	undefined	UP	1.67209	-4.45982	11.0853	7.16339e-25	6.56592e-23	45.7315
IGKV5-2	undefined	UP	1.67087	-5.0816	9.56293	1.60884e-19	1.0711e-17	33.5426
BIN2	mRNA	UP	1.67046	1.6405	20.9118	8.68088e-65	5.63167e-61	136.798
CTC-251I16.1	undefined	UP	1.66939	-1.1415	11.8365	1.17715e-27	1.28708e-25	52.0479
SIRPB2	mRNA	UP	1.66724	-0.813216	12.3398	1.44714e-29	1.8093e-27	56.3898
TRAV8-3	undefined	UP	1.66624	-4.5883	11.7554	2.37497e-27	2.53506e-25	51.3599
RNASE6	mRNA	UP	1.6661	2.03077	17.4826	2.13183e-50	1.27012e-47	103.921
CD226	mRNA	UP	1.66462	-0.1633	13.8313	2.1092e-35	3.73182e-33	69.6774
IGKV1D-17	undefined	UP	1.66416	-5.13433	8.62079	1.93029e-16	1.04841e-14	26.5529
GPR18	mRNA	UP	1.66315	-2.30178	12.7358	4.31346e-31	5.89812e-29	59.8593
WBSCR17	mRNA	UP	1.66269	-2.88573	6.26395	1.0364e-09	2.96049e-08	11.5003
BIRC7	mRNA	UP	1.66266	-3.34554	7.89258	3.33949e-14	1.5045e-12	21.5968
IPCEF1	mRNA	UP	1.6613	-0.476027	15.5949	1.47837e-42	4.4957e-40	85.977
HAVCR2	mRNA	UP	1.66073	2.06498	16.3971	7.14436e-46	2.72639e-43	93.5755
LAIR1	mRNA	UP	1.66022	2.85281	16.7806	1.81626e-47	8.0951e-45	97.2169
AIF1	mRNA	UP	1.65953	3.50682	18.5958	4.58034e-55	5.14293e-52	114.605
RTP5	mRNA	UP	1.65913	-4.75503	10.4085	1.9333e-22	1.53047e-20	40.1982
P2RY13	mRNA	UP	1.65674	0.134354	14.6342	1.2426e-38	2.7275e-36	77.0406
IGHV1-3	undefined	UP	1.65448	-4.99929	8.24962	2.77158e-15	1.35872e-13	23.9541
LST1	mRNA	UP	1.65373	2.32681	18.1693	2.82518e-53	2.57741e-50	110.505
CCR8	mRNA	UP	1.65215	-4.25662	10.3075	4.38723e-22	3.37493e-20	39.4136
PBX4	mRNA	UP	1.65119	-2.05562	11.872	8.65776e-28	9.55578e-26	52.3567
CD37	mRNA	UP	1.64989	2.52086	19.0168	7.80515e-57	1.1393e-53	118.648
LY86	mRNA	UP	1.64864	1.11058	17.6434	4.52453e-51	2.96824e-48	105.443
BHLHE22	mRNA	UP	1.6478	-2.29983	7.26587	2.19055e-12	8.43669e-11	17.4868
ETV7	mRNA	UP	1.64769	1.09974	11.1173	5.47415e-25	5.07332e-23	45.9185
TNFSF13B	mRNA	UP	1.64739	1.37158	17.1199	6.99174e-49	3.58094e-46	100.449
SCIMP	mRNA	UP	1.64697	0.604019	17.2429	2.14247e-49	1.15826e-46	101.604
CD163	mRNA	UP	1.64641	4.03728	13.8561	1.67894e-35	2.98867e-33	69.7924
MEI1	mRNA	UP	1.64557	-0.585873	13.8054	2.67624e-35	4.69242e-33	69.4408
KIAA1644	mRNA	UP	1.64496	-3.13741	8.32369	1.6386e-15	8.26191e-14	24.5485
FLT3	mRNA	UP	1.64417	-2.11065	10.2095	9.68189e-22	7.30357e-20	38.6286
LINC00239	lncRNA	UP	1.64322	-3.13568	8.09877	8.00501e-15	3.79066e-13	22.9938
CNR2	mRNA	UP	1.6424	-3.59914	10.7725	9.7362e-24	8.3231e-22	43.167
CHST4	mRNA	UP	1.64087	-2.83273	4.7616	2.75489e-06	4.11486e-05	3.89132
EFNA5	mRNA	UP	1.63994	-1.20583	6.01502	4.29928e-09	1.12063e-07	10.0555
LSP1	mRNA	UP	1.63866	3.97691	16.6599	5.77603e-47	2.35836e-44	96.0427
TRAV26-1	undefined	UP	1.63847	-4.80539	12.4641	4.83003e-30	6.26691e-28	57.476
S100A9	mRNA	UP	1.63828	2.52196	8.8731	3.02305e-17	1.73899e-15	28.2234
ALOX5	mRNA	UP	1.63815	1.61952	10.3467	3.19387e-22	2.47979e-20	39.5954
HLA-DMA	mRNA	UP	1.63804	5.20454	14.0449	2.95136e-36	5.40191e-34	71.4531
LAPTM5	mRNA	UP	1.63686	5.86572	20.3255	2.48738e-62	9.68202e-59	131.218
CTD-2369P2.8	lncRNA	UP	1.63536	-2.40869	9.94643	7.93011e-21	5.71624e-19	36.5625
SIRPB1	mRNA	UP	1.6345	-1.2238	11.8433	1.11038e-27	1.21864e-25	52.1064
ICAM3	mRNA	UP	1.63448	-1.23328	12.8489	1.56989e-31	2.2194e-29	60.8613
CSF1R	mRNA	UP	1.63446	4.17668	17.0971	8.70514e-49	4.41972e-46	100.21
IGLC6	undefined	UP	1.6343	-4.73203	8.5191	4.03591e-16	2.14223e-14	25.8761
GPR183	mRNA	UP	1.63398	1.13051	12.2413	3.44395e-29	4.17183e-27	55.4923
LRRC15	mRNA	UP	1.6328	-2.37925	6.63368	1.15554e-10	3.73787e-09	13.621
CARD11	mRNA	UP	1.63247	1.08415	13.1873	7.47198e-33	1.15414e-30	63.85
FCGR3A	mRNA	UP	1.63231	4.1212	13.6024	1.71699e-34	2.89739e-32	67.4773
LINC01260	lncRNA	UP	1.63056	-4.02512	11.6866	4.29793e-27	4.52967e-25	50.7778
GZMM	mRNA	UP	1.6305	-0.141955	13.3756	1.35564e-33	2.18049e-31	65.5575
RP11-1399P15.1	lncRNA	UP	1.62964	-3.63992	8.59732	2.28969e-16	1.23557e-14	26.4802
PLD4	mRNA	UP	1.62661	-0.471745	9.84866	1.71928e-20	1.21973e-18	35.753
PRKCQ-AS1	lncRNA	UP	1.62589	-1.39908	11.2908	1.26493e-25	1.23298e-23	47.4343
DTHD1	mRNA	UP	1.62556	-3.94432	10.3029	4.55563e-22	3.49526e-20	39.3801
SAMD3	mRNA	UP	1.62529	-1.62046	13.7703	3.69294e-35	6.4364e-33	69.1126
IL24	mRNA	UP	1.62514	-1.31812	13.301	2.66914e-33	4.22339e-31	64.8866
CD1C	mRNA	UP	1.62484	-0.64551	9.77279	3.1248e-20	2.17718e-18	35.1702
TNFAIP8L2	mRNA	UP	1.62429	1.041	18.6961	1.7365e-55	2.11227e-52	115.524
LIF	mRNA	UP	1.6232	0.993586	7.35739	1.20736e-12	4.79551e-11	17.9029
APOBEC3H	mRNA	UP	1.62061	-1.56718	13.587	1.97672e-34	3.32607e-32	67.456
SYK	mRNA	UP	1.6202	2.33694	15.8005	2.10264e-43	6.70858e-41	87.9282
CELF2	mRNA	UP	1.61822	2.02422	15.9559	4.80083e-44	1.59265e-41	89.3981
FOLR2	mRNA	UP	1.61711	3.20143	13.1912	7.21004e-33	1.11664e-30	63.8114
SPP1	mRNA	UP	1.61702	6.38141	4.53367	7.82434e-06	0.000104111	2.17094
ATP1A3	mRNA	UP	1.61647	-2.49073	9.66162	7.46369e-20	5.03213e-18	34.3579
FAM83A-AS1	lncRNA	UP	1.61625	-1.18876	3.91385	0.000107995	0.0010107	0.333064
HAND2	mRNA	UP	1.616	-1.27475	5.61584	3.83146e-08	8.45135e-07	7.93972
GCSAM	mRNA	UP	1.61554	-2.13124	11.0943	6.64414e-25	6.11879e-23	45.8061
MAP4K1	mRNA	UP	1.61532	1.53386	17.9312	2.8177e-52	2.31714e-49	108.208
IL6	mRNA	UP	1.61426	-2.3839	8.15866	5.26212e-15	2.52249e-13	23.3923
CTD-2547L24.3	lncRNA	UP	1.61374	-2.79939	13.2764	3.33407e-33	5.24707e-31	64.6535
THEMIS2	mRNA	UP	1.6125	2.80945	17.795	1.04914e-51	7.85475e-49	106.916
NCF4	mRNA	UP	1.61216	1.9543	18.6453	2.83785e-55	3.31387e-52	115.067
CSF2RB	mRNA	UP	1.61156	1.35509	15.7659	2.91931e-43	9.2135e-41	87.6092
POU2F2	mRNA	UP	1.61088	0.627512	16.8895	6.39217e-48	2.96206e-45	98.2388
TRAF3IP3	mRNA	UP	1.60877	0.882203	16.2521	2.85368e-45	9.97712e-43	92.1955
SIGLEC1	mRNA	UP	1.60869	2.77906	15.903	7.93516e-44	2.55972e-41	88.8888
GPNMB	mRNA	UP	1.60859	4.87473	12.9467	6.53218e-32	9.48742e-30	61.5268
FERMT3	mRNA	UP	1.60702	3.39789	21.6528	6.94232e-68	2.02671e-63	143.959
TBX21	mRNA	UP	1.60601	-0.717646	14.2994	2.8013e-37	5.56325e-35	73.9496
BTK	mRNA	UP	1.60549	0.976637	18.4318	2.23558e-54	2.37325e-51	112.988
CTA-384D8.34	lncRNA	UP	1.6046	-4.40721	10.8914	3.62681e-24	3.17004e-22	44.1341
AD000864.6	undefined	UP	1.60414	-2.13518	15.2464	3.9791e-41	1.08059e-38	82.673
TRAV13-2	undefined	UP	1.60288	-4.46243	11.468	2.80009e-26	2.82853e-24	48.9283
RP11-284N8.3	lncRNA	UP	1.60183	-1.42655	10.1663	1.3699e-21	1.02544e-19	38.2741
CXCL11	mRNA	UP	1.60157	0.30863	8.32038	1.67769e-15	8.44441e-14	24.4044
KCNQ5	mRNA	UP	1.59952	-3.82425	10.4087	1.93011e-22	1.53047e-20	40.2262
RP11-1094M14.5	lncRNA	UP	1.59894	-3.71895	11.0509	9.56361e-25	8.69767e-23	45.4524
TRBV6-5	undefined	UP	1.59883	-3.90449	10.1747	1.28052e-21	9.59767e-20	38.3634
SAMD5	mRNA	UP	1.59882	1.02783	6.16378	1.847e-09	5.08922e-08	10.7338
IL18RAP	mRNA	UP	1.59826	-0.840896	14.9288	7.89106e-40	1.92776e-37	79.7556
TRBV5-6	undefined	UP	1.59634	-4.85252	11.3876	5.55689e-26	5.51786e-24	48.2391
FENDRR	lncRNA	UP	1.59543	-3.83123	8.59679	2.29848e-16	1.23916e-14	26.4757
VCAN	mRNA	UP	1.59503	3.30198	6.8513	3.04033e-11	1.04298e-09	14.5696
APOBEC3D	mRNA	UP	1.59491	0.291299	12.5865	1.63123e-30	2.16461e-28	58.5332
CXCL10	mRNA	UP	1.59427	3.59222	8.1614	5.16183e-15	2.47645e-13	23.0766
AMPD1	mRNA	UP	1.59321	-5.15579	10.9174	2.92185e-24	2.58091e-22	44.3101
SLC28A3	mRNA	UP	1.59302	-3.66777	6.39484	4.81916e-10	1.44965e-08	12.2524
SYNGR3	mRNA	UP	1.59301	-2.1302	8.21228	3.60808e-15	1.75262e-13	23.7558
CRIP1	mRNA	UP	1.59235	-1.94674	14.9868	4.57723e-40	1.147e-37	80.2661
CCR1	mRNA	UP	1.59158	1.55473	15.5778	1.73819e-42	5.25843e-40	85.8387
FAIM3	mRNA	UP	1.58999	0.818071	14.4721	5.62957e-38	1.17391e-35	75.5437
CMKLR1	mRNA	UP	1.58853	2.32098	17.5432	1.1885e-50	7.38224e-48	104.504
TRG-AS1	lncRNA	UP	1.5874	-1.06425	15.411	8.41519e-42	2.43237e-39	84.2405
RASL10B	mRNA	DOWN	-1.58715	0.924453	-5.16019	4.02055e-07	7.25875e-06	5.52419
KIAA0226L	mRNA	UP	1.58666	-0.104047	14.1625	9.95628e-37	1.90596e-34	72.6996
LINC01436	lncRNA	UP	1.58665	-2.58067	5.48791	7.53227e-08	1.56563e-06	7.34311
LPAR5	mRNA	UP	1.5866	-0.157988	14.2002	7.0267e-37	1.3585e-34	73.0443
TNFSF8	mRNA	UP	1.58207	-0.907929	12.9587	5.86284e-32	8.55785e-30	61.8346
LINC01272	lncRNA	UP	1.58187	-0.437891	11.0434	1.01829e-24	9.20886e-23	45.357
CPZ	mRNA	UP	1.58161	-4.67963	8.14181	5.92258e-15	2.8298e-13	23.256
HHIP	mRNA	UP	1.58155	-2.2379	5.16464	3.93227e-07	7.10816e-06	5.73897
CCL18	mRNA	UP	1.58135	0.617996	8.26566	2.47399e-15	1.21693e-13	24.0048
TYROBP	mRNA	UP	1.58127	4.51256	18.0708	7.31504e-53	6.37468e-50	109.541
SIGLEC7	mRNA	UP	1.58121	-0.447529	14.6816	7.98729e-39	1.79367e-36	77.4725
TRGV5	undefined	UP	1.57989	-3.21097	9.98098	6.02681e-21	4.37671e-19	36.8399
SPI1	mRNA	UP	1.57971	3.10073	19.0283	6.97935e-57	1.07238e-53	118.766
TRBV6-1	undefined	UP	1.57922	-4.27752	10.2254	8.51592e-22	6.46579e-20	38.7609
TRBV11-2	lncRNA	UP	1.57885	-4.67103	10.3223	3.89236e-22	3.0141e-20	39.5168
RP11-489O18.1	lncRNA	UP	1.57801	-3.25434	11.0922	6.75971e-25	6.21542e-23	45.7941
CD247	mRNA	UP	1.57582	1.2167	16.4141	6.07333e-46	2.33292e-43	93.734
FPR3	mRNA	UP	1.57526	2.29442	15.0663	2.17002e-40	5.50873e-38	81.0383
SIGLEC9	mRNA	UP	1.57487	0.1644	16.6828	4.63849e-47	1.9484e-44	96.2618
KLRK1	mRNA	UP	1.57477	-3.56204	9.55838	1.66671e-19	1.10836e-17	33.5763
CCL4L1	mRNA	UP	1.57442	0.627513	10.6336	3.06676e-23	2.53625e-21	41.9576
NTRK2	mRNA	UP	1.57416	-1.00347	5.94134	6.49478e-09	1.64303e-07	9.6443
COL22A1	mRNA	UP	1.57413	-1.35683	4.91698	1.32049e-06	2.1375e-05	4.53355
GNA15	mRNA	UP	1.57397	0.914137	17.3746	6.02799e-50	3.45055e-47	102.87
SOCS1	mRNA	UP	1.57366	1.48273	12.476	4.34408e-30	5.64895e-28	57.5314
EPB41L3	mRNA	UP	1.57174	1.67711	14.1094	1.62763e-36	3.06503e-34	72.1961
AC244250.2	undefined	UP	1.5681	-4.7817	7.75217	8.70564e-14	3.80461e-12	20.607
IL10RA	mRNA	UP	1.56787	3.26636	17.0926	9.08934e-49	4.57499e-46	100.188
LOXL1	mRNA	UP	1.56711	1.23382	8.34397	1.41822e-15	7.19424e-14	24.5149
MEOX1	mRNA	UP	1.56654	-2.13136	7.43973	7.03252e-13	2.85938e-11	18.5926
TRAV8-4	undefined	UP	1.56596	-4.6598	10.9429	2.36218e-24	2.10566e-22	44.5502
IL1B	mRNA	UP	1.56496	-0.740836	10.2118	9.50569e-22	7.17993e-20	38.6165
C3AR1	mRNA	UP	1.56485	2.02012	16.3535	1.08379e-45	4.03052e-43	93.1618
PRF1	mRNA	UP	1.56413	2.02984	13.6056	1.66776e-34	2.82248e-32	67.5947
CXorf21	mRNA	UP	1.56268	-1.02352	14.9682	5.45112e-40	1.35436e-37	80.1173
ASPG	mRNA	UP	1.56233	2.40152	4.18684	3.53371e-05	0.000385866	1.11437
TMEM200A	mRNA	UP	1.561	-0.710833	9.22778	2.10939e-18	1.31442e-16	31.0235
AKR1B10	mRNA	UP	1.56043	6.41359	3.65254	0.000296851	0.00240625	-1.28665
RAB33A	mRNA	UP	1.56024	-2.02888	14.0944	1.86811e-36	3.48478e-34	72.0534
PODN	mRNA	UP	1.56	1.62963	6.76724	5.11146e-11	1.7093e-09	14.1906
HCLS1	mRNA	UP	1.55919	4.17152	21.1091	1.29657e-65	9.46288e-62	138.77
UCP2	mRNA	UP	1.55791	4.26432	17.4175	3.99016e-50	2.32974e-47	103.275
ARHGAP30	mRNA	UP	1.55737	2.98208	19.827	3.08025e-60	6.91717e-57	126.444
LILRA5	mRNA	UP	1.5557	-0.486717	13.1243	1.31991e-32	2.01216e-30	63.3077
CREB3L1	mRNA	UP	1.55204	0.936327	7.17439	3.95181e-12	1.48002e-10	16.7445
TMEM154	mRNA	UP	1.55187	0.180729	8.65433	1.51159e-16	8.24065e-15	26.7785
CASP5	mRNA	UP	1.55036	-3.84583	11.604	8.74307e-27	9.06717e-25	50.0779
CIITA	mRNA	UP	1.55033	2.82825	16.2566	2.73299e-45	9.67096e-43	92.2349
TMEM156	mRNA	UP	1.55004	0.488117	7.32387	1.50263e-12	5.8961e-11	17.7211
MS4A4A	mRNA	UP	1.54932	2.3842	15.119	1.32119e-40	3.42847e-38	81.5291
CD33	mRNA	UP	1.54697	0.566952	17.2254	2.53473e-49	1.34541e-46	101.436
KLHL6	mRNA	UP	1.5468	0.997836	14.7783	3.23185e-39	7.37102e-37	78.3752
GAL3ST4	mRNA	UP	1.54576	0.537471	11.1182	5.43331e-25	5.04347e-23	45.9475
TRBV4-1	undefined	UP	1.5454	-4.64658	9.72225	4.64539e-20	3.18719e-18	34.8115
IGSF6	mRNA	UP	1.54489	2.71594	17.6474	4.35385e-51	2.88873e-48	105.502
CLIC6	mRNA	UP	1.54429	-1.90076	5.68864	2.59377e-08	5.895e-07	8.34781
GZMH	mRNA	UP	1.54427	0.305548	12.1255	9.50803e-29	1.12834e-26	54.5102
FCRLA	mRNA	UP	1.54365	-2.04296	6.50126	2.56305e-10	8.01976e-09	12.8343
NLRP3	mRNA	UP	1.54202	-0.259682	14.4599	6.30715e-38	1.31052e-35	75.4296
TRPA1	mRNA	UP	1.54038	-4.14146	7.58811	2.62714e-13	1.098e-11	19.5743
MMP25	mRNA	UP	1.53972	0.0197336	16.1026	1.18751e-44	4.07855e-42	90.7656
IGHV1OR15-2	undefined	UP	1.53965	-5.20973	9.32114	1.03564e-18	6.58694e-17	31.6982
CD300LF	mRNA	UP	1.5393	0.0127099	14.9718	5.27317e-40	1.31575e-37	80.1686
APOBEC3G	mRNA	UP	1.53819	1.85116	14.9244	8.22458e-40	1.99257e-37	79.7237
WNT10B	mRNA	UP	1.53733	-2.84554	9.27645	1.45663e-18	9.16469e-17	31.4416
EPSTI1	mRNA	UP	1.53718	2.60308	11.1539	4.02156e-25	3.76293e-23	46.151
LILRB2	mRNA	UP	1.53669	1.85474	17.7495	1.62597e-51	1.17205e-48	106.474
FCRL1	mRNA	UP	1.5362	-4.29883	8.30578	1.86121e-15	9.31197e-14	24.4154
LCP2	mRNA	UP	1.53429	3.08877	19.1733	1.71707e-57	2.94866e-54	120.16
GPSM3	mRNA	UP	1.53394	3.04638	21.4314	5.83117e-67	8.51161e-63	141.832
FMOD	mRNA	UP	1.53357	2.41879	7.37184	1.09844e-12	4.3748e-11	17.8948
BIRC3	mRNA	UP	1.53323	4.98425	9.63673	9.06235e-20	6.09589e-18	33.7785
TRAV21	undefined	UP	1.53321	-4.52191	10.0973	2.38218e-21	1.76508e-19	37.7416
TRAV2	undefined	UP	1.53309	-4.70896	10.8676	4.42104e-24	3.84124e-22	43.9309
CEACAM3	mRNA	UP	1.53142	-4.08651	10.4037	2.01086e-22	1.58446e-20	40.1845
GPR141	mRNA	UP	1.53109	-3.72374	10.5053	8.77727e-23	7.09804e-21	41.0025
FGL2	mRNA	UP	1.53067	3.37812	14.9061	9.76256e-40	2.32656e-37	79.5138
PIK3R5	mRNA	UP	1.5297	1.50435	18.3438	5.23617e-54	5.18177e-51	112.162
RUFY4	mRNA	UP	1.52955	-2.34478	9.38394	6.40248e-19	4.09892e-17	32.2423
FCER1G	mRNA	UP	1.52932	3.67487	15.3557	1.41959e-41	3.98488e-39	83.7085
LCP1	mRNA	UP	1.52801	5.57554	15.659	8.05353e-43	2.48794e-40	86.4722
RP11-455F5.5	lncRNA	UP	1.52797	-3.7283	12.8363	1.75627e-31	2.46498e-29	60.74
TRBV6-6	undefined	UP	1.52765	-4.89906	11.3767	6.09801e-26	6.0449e-24	48.147
ATP2A3	mRNA	UP	1.52693	2.95105	13.439	7.61687e-34	1.24573e-31	66.0538
CYTH4	mRNA	UP	1.52633	2.69925	19.5049	6.93808e-59	1.39688e-55	123.344
SEMA3C	mRNA	UP	1.52478	-0.733414	6.50293	2.53758e-10	7.94857e-09	12.7821
C1orf162	mRNA	UP	1.52431	2.32864	18.3616	4.40788e-54	4.51514e-51	112.35
ZG16B	mRNA	UP	1.52396	-1.72543	6.16172	1.86903e-09	5.14508e-08	10.8898
DEF6	mRNA	UP	1.5238	2.15848	16.7858	1.72821e-47	7.76191e-45	97.2709
LAIR2	mRNA	UP	1.52254	-2.99079	8.11032	7.38369e-15	3.50497e-13	23.072
HAND2-AS1	lncRNA	UP	1.52142	-2.46043	5.69663	2.4845e-08	5.65987e-07	8.41095
TNF	mRNA	UP	1.5208	-2.39457	10.7022	1.74231e-23	1.47432e-21	42.5893
MFAP5	mRNA	UP	1.52034	-2.94737	7.9127	2.90816e-14	1.31525e-12	21.7289
RUNX2	mRNA	UP	1.52027	-0.515129	10.4061	1.9718e-22	1.55577e-20	40.1612
GLI2	mRNA	UP	1.52023	-1.79192	6.95703	1.57125e-11	5.56678e-10	15.5459
KLRC1	mRNA	UP	1.51812	-3.34666	9.3669	7.29655e-19	4.65091e-17	32.125
MPEG1	mRNA	UP	1.51781	4.06513	17.132	6.2218e-49	3.2148e-46	100.548
RGS10	mRNA	UP	1.51634	2.233	15.4672	4.94981e-42	1.45962e-39	84.793
CLEC1B	mRNA	UP	1.5163	-3.99817	6.02654	4.02929e-09	1.05497e-07	10.1871
CXCL8	mRNA	UP	1.51622	1.83916	5.51533	6.52332e-08	1.37105e-06	7.20923
SPTA1	mRNA	UP	1.51597	-3.48619	6.33638	6.7945e-10	1.99955e-08	11.9196
CD200R1	mRNA	UP	1.51586	-1.00533	14.8473	1.69374e-39	3.97157e-37	78.9967
PRELP	mRNA	UP	1.51559	2.66148	6.5728	1.6691e-10	5.33408e-09	12.9547
RP11-169D4.2	lncRNA	UP	1.51531	-4.02784	12.0038	2.75173e-28	3.15029e-26	53.4871
LIPM	mRNA	UP	1.51494	-4.57022	7.21609	3.02187e-12	1.14347e-10	17.1608
AGR2	mRNA	UP	1.51488	-1.72302	3.55664	0.000424084	0.00325062	-0.916439
PTGER4	mRNA	UP	1.51221	1.0765	13.0389	2.84859e-32	4.28661e-30	62.5241
SELL	mRNA	UP	1.51197	1.55877	13.2723	3.46156e-33	5.41851e-31	64.6005
AC133644.2	lncRNA	UP	1.51117	-1.62422	12.0447	1.9271e-28	2.24139e-26	53.838
INSL3	mRNA	UP	1.51096	-4.08926	9.91159	1.04529e-20	7.49768e-19	36.2968
ERMN	mRNA	UP	1.51055	-3.38248	9.96914	6.62151e-21	4.79665e-19	36.7482
RP11-25K19.1	lncRNA	UP	1.51024	-2.01194	6.27127	9.93259e-10	2.8498e-08	11.516
TLR2	mRNA	UP	1.50971	1.77258	10.6059	3.84955e-23	3.17015e-21	41.6796
GBP6	mRNA	UP	1.5096	-4.10866	9.22984	2.07671e-18	1.29544e-16	31.0939
CEACAM4	mRNA	UP	1.50889	-2.79806	12.9277	7.74115e-32	1.11877e-29	61.5507
HAS1	mRNA	UP	1.50831	-3.59426	6.19771	1.51996e-09	4.23407e-08	11.1379
RP4-742C19.12	undefined	UP	1.5079	-4.0251	12.148	7.8052e-29	9.31947e-27	54.7293
NTM	mRNA	UP	1.50674	-1.00853	5.68137	2.69726e-08	6.11355e-07	8.26484
RP5-1031D4.3	undefined	UP	1.50649	-3.4377	9.12537	4.5801e-18	2.75689e-16	30.3208
UTS2	mRNA	UP	1.50608	-3.5105	6.57926	1.60542e-10	5.139e-09	13.3221
CLEC5A	mRNA	UP	1.50362	-2.22508	7.4062	8.76851e-13	3.52594e-11	18.38
LINC01094	lncRNA	UP	1.50326	-1.98607	10.2794	5.50976e-22	4.21623e-20	39.1821
CD300A	mRNA	UP	1.50322	1.83405	16.3477	1.14543e-45	4.23279e-43	93.1073
RORB	mRNA	UP	1.50138	-3.95682	7.78951	6.75533e-14	2.97006e-12	20.9069
CLEC9A	mRNA	UP	1.50136	-2.78181	8.93839	1.86073e-17	1.08318e-15	28.9384
PTCRA	mRNA	UP	1.50037	-3.52179	10.0582	3.25673e-21	2.39786e-19	37.4465
AC013264.2	lncRNA	UP	1.49946	-4.72955	10.6646	2.37497e-23	1.98096e-21	42.27
RGS18	mRNA	UP	1.49891	-0.829673	11.4576	3.06136e-26	3.07648e-24	48.8261
RP11-652L8.4	undefined	UP	1.49855	-3.8429	11.3877	5.55578e-26	5.51786e-24	48.2558
CDCP1	mRNA	UP	1.49766	0.256233	7.45315	6.43726e-13	2.62284e-11	18.5659
SLC22A31	mRNA	UP	1.49683	-1.19549	3.39038	0.0007727	0.00537723	-1.50482
TRAV14DV4	undefined	UP	1.49647	-4.90176	11.0301	1.13859e-24	1.02749e-22	45.2602
TRGV10	undefined	UP	1.49606	-3.76637	10.096	2.40852e-21	1.78233e-19	37.7431
FAM101A	mRNA	UP	1.49566	-1.76582	5.72926	2.08285e-08	4.83159e-07	8.55412
CCL20	mRNA	UP	1.49404	3.36199	5.24387	2.64214e-07	4.97635e-06	5.72842
TMEM45A	mRNA	UP	1.49294	3.65134	6.8905	2.38239e-11	8.27487e-10	14.7791
SVEP1	mRNA	UP	1.49272	1.00767	6.66024	9.83462e-11	3.2079e-09	13.5952
PIGR	mRNA	UP	1.49159	5.16055	4.82314	2.0635e-06	3.18229e-05	3.57687
CTD-2576D5.4	lncRNA	UP	1.49128	-4.74325	10.4471	1.41235e-22	1.12963e-20	40.5133
AC011899.9	lncRNA	UP	1.49012	-0.831012	12.3003	2.05081e-29	2.53688e-27	56.0455
MS4A7	mRNA	UP	1.48876	3.20719	14.6241	1.36562e-38	2.97516e-36	76.8983
LAG3	mRNA	UP	1.48853	1.17913	10.141	1.67861e-21	1.25076e-19	37.9775
RASGEF1A	mRNA	UP	1.48706	-1.08364	6.14951	2.00437e-09	5.49433e-08	10.7904
TREM2	mRNA	UP	1.48683	1.50401	9.31082	1.12066e-18	7.10012e-17	31.5382
LAX1	mRNA	UP	1.4825	-1.4526	10.453	1.34528e-22	1.07894e-20	40.5619
CCL2	mRNA	UP	1.48144	2.81309	9.90693	1.08462e-20	7.77027e-19	36.0396
PPP2R2B	mRNA	UP	1.47983	-1.1377	8.14565	5.76514e-15	2.75909e-13	23.2622
CCBE1	mRNA	UP	1.47911	-2.02971	6.5017	2.55621e-10	8.00267e-09	12.8367
TRIM31	mRNA	UP	1.47838	1.74903	5.849	1.08311e-08	2.65601e-07	8.95845
C11orf21	mRNA	UP	1.47807	-1.16181	11.5111	1.93772e-26	1.9814e-24	49.2828
CLEC17A	mRNA	UP	1.4778	-4.55441	9.48598	2.91891e-19	1.90421e-17	33.0102
TBC1D10C	mRNA	UP	1.47769	2.0936	12.5655	1.96442e-30	2.58908e-28	58.2954
F2RL2	mRNA	UP	1.47698	-0.851669	6.94022	1.74597e-11	6.16708e-10	15.3997
PLCB2	mRNA	UP	1.47621	2.49759	18.3559	4.65774e-54	4.68882e-51	112.298
GPBAR1	mRNA	UP	1.47441	-0.104475	9.79364	2.65234e-20	1.85463e-18	35.3114
AEBP1	mRNA	UP	1.47343	4.94337	7.03166	9.81581e-12	3.5487e-10	15.5342
UBD	mRNA	UP	1.47288	5.27616	7.41804	8.11203e-13	3.27777e-11	17.9524
EGR2	mRNA	UP	1.47205	0.532829	9.21258	2.36744e-18	1.46738e-16	30.8537
LINC00944	lncRNA	UP	1.47124	-2.13704	5.99791	4.73316e-09	1.22444e-07	10.0052
KIR2DL4	mRNA	UP	1.47119	-3.59663	8.70032	1.07995e-16	5.97676e-15	27.2189
IFITM1	mRNA	UP	1.47089	4.39647	10.3031	4.54672e-22	3.49302e-20	39.0684
COL1A1	mRNA	UP	1.47027	7.4406	7.32636	1.47851e-12	5.81317e-11	17.1408
SRGN	mRNA	UP	1.4696	4.45768	16.2546	2.78706e-45	9.8029e-43	92.1685
CSF3R	mRNA	UP	1.46922	1.6091	11.2576	1.67572e-25	1.60922e-23	47.0674
SLITRK4	mRNA	UP	1.46898	-2.66434	7.13347	5.13642e-12	1.90292e-10	16.6651
EMR2	mRNA	UP	1.46888	0.00460859	12.509	3.2441e-30	4.23743e-28	57.858
IGKV3OR2-268	undefined	UP	1.46872	-4.98545	8.66286	1.42032e-16	7.77208e-15	26.8781
SYTL3	mRNA	UP	1.46846	-0.134481	14.3521	1.7182e-37	3.48335e-35	74.4386
TRAV12-1	undefined	UP	1.46809	-4.56533	9.7997	2.52876e-20	1.77247e-18	35.4163
GZMB	mRNA	UP	1.46781	0.00441678	10.6548	2.57393e-23	2.14385e-21	42.154
ACAP1	mRNA	UP	1.46652	2.1672	15.9902	3.46339e-44	1.16217e-41	89.7211
RP11-383H13.1	lncRNA	UP	1.46629	0.220001	7.05672	8.37493e-12	3.05045e-10	16.0557
KCNU1	mRNA	DOWN	-1.46533	-3.37562	-3.66221	0.000286241	0.00233548	-0.494624
MILR1	mRNA	UP	1.4649	0.153215	16.7114	3.52577e-47	1.50262e-44	96.5333
FAP	mRNA	UP	1.46425	0.0145252	7.25739	2.31413e-12	8.88913e-11	17.3271
P2RX1	mRNA	UP	1.46411	-1.28724	11.2055	2.6034e-25	2.45963e-23	46.7206
GTSF1	mRNA	UP	1.46401	-1.54783	4.16649	3.84885e-05	0.000414847	1.32864
HGF	mRNA	UP	1.46305	1.54704	7.552	3.34276e-13	1.38618e-11	19.1248
FDCSP	mRNA	UP	1.46181	-3.2216	4.12135	4.6458e-05	0.000487471	1.21483
PTGES	mRNA	UP	1.4595	-0.11088	5.23906	2.70707e-07	5.08878e-06	5.97953
FAM159A	mRNA	UP	1.45825	-2.09145	7.49494	4.88301e-13	2.00636e-11	18.9484
RP11-24F11.2	lncRNA	UP	1.45815	-3.40133	10.6762	2.15869e-23	1.80572e-21	42.3835
PCED1B	mRNA	UP	1.45804	1.67419	13.3807	1.29418e-33	2.09316e-31	65.5727
RP11-8L8.2	lncRNA	UP	1.45799	-3.58095	12.1246	9.58022e-29	1.13461e-26	54.5266
TMPRSS13	mRNA	UP	1.45648	-2.44609	7.90377	3.09224e-14	1.39742e-12	21.6592
RP11-1149M10.2	lncRNA	UP	1.45503	-2.46634	6.93232	1.83456e-11	6.45806e-10	15.4178
CSF2RA	mRNA	UP	1.45492	0.048904	11.2232	2.24112e-25	2.13115e-23	46.8388
ASCL2	mRNA	UP	1.45484	-1.72219	8.52	4.00974e-16	2.13027e-14	25.8999
IFI44L	mRNA	UP	1.45232	2.11255	8.61729	1.9801e-16	1.07446e-14	26.397
STYK1	mRNA	UP	1.44981	-4.05634	8.56312	2.93477e-16	1.57348e-14	26.2351
KEL	mRNA	UP	1.4483	-1.80303	6.1552	1.94008e-09	5.3281e-08	10.8572
CTC-231O11.1	lncRNA	UP	1.44817	-2.29895	8.05704	1.07091e-14	5.01019e-13	22.6943
SULF1	mRNA	UP	1.44714	2.63927	6.73589	6.19666e-11	2.05571e-09	13.9252
RP11-1220K2.2	mRNA	UP	1.4471	-3.15966	4.60213	5.74377e-06	7.94319e-05	3.19875
P2RY12	mRNA	UP	1.44575	-3.0972	8.86346	3.24698e-17	1.86047e-15	28.3959
ARHGAP15	mRNA	UP	1.44547	1.76455	16.7315	2.90912e-47	1.25818e-44	96.7532
CD7	mRNA	UP	1.44517	1.99479	9.0393	8.75181e-18	5.17199e-16	29.4803
B3GALT2	mRNA	UP	1.4446	-2.18475	7.26586	2.19056e-12	8.43669e-11	17.4841
ECEL1	mRNA	UP	1.44437	-2.55842	4.43899	1.19239e-05	0.000150108	2.4871
SULT4A1	mRNA	DOWN	-1.4441	-2.8488	-3.88181	0.000122625	0.00112965	0.290519
LINC00996	lncRNA	UP	1.44367	-2.37572	10.9512	2.20339e-24	1.96712e-22	44.6266
C19orf35	mRNA	UP	1.44302	-2.72892	13.4212	8.95484e-34	1.46046e-31	65.9507
PDE6G	mRNA	UP	1.44296	-0.534106	14.3134	2.46046e-37	4.93674e-35	74.08
SLC6A2	mRNA	DOWN	-1.4421	-2.82191	-3.33567	0.000936517	0.00630405	-1.60493
GPR85	mRNA	UP	1.44206	-1.4862	12.4875	3.92606e-30	5.11676e-28	57.6816
TRGC1	undefined	UP	1.44196	-2.3265	9.04448	8.41832e-18	4.98499e-16	29.7099
AC002331.1	lncRNA	UP	1.4419	-4.71174	9.47564	3.16143e-19	2.06011e-17	32.9189
CPXM1	mRNA	UP	1.44149	0.60119	8.45248	6.52282e-16	3.40043e-14	25.3167
CD1A	mRNA	UP	1.4403	-3.67564	7.7182	1.0958e-13	4.74631e-12	20.4367
RP11-1008C21.1	lncRNA	UP	1.43976	-4.41876	9.59348	1.26904e-19	8.48742e-18	33.8357
TRIM40	mRNA	UP	1.43914	-3.49982	5.97695	5.32347e-09	1.36685e-07	9.92285
CFP	mRNA	UP	1.43895	1.16964	10.2183	9.01521e-22	6.83599e-20	38.5921
RGS13	mRNA	UP	1.43765	-4.10049	6.99321	1.25142e-11	4.48263e-10	15.803
CEACAM21	mRNA	UP	1.43711	-0.871412	12.0602	1.68328e-28	1.97352e-26	53.966
RNF175	mRNA	UP	1.43675	-2.27614	10.1658	1.37612e-21	1.02878e-19	38.2851
FGD3	mRNA	UP	1.43645	1.82362	14.0708	2.3251e-36	4.26905e-34	71.839
SYTL1	mRNA	UP	1.43637	0.982071	11.5941	9.52181e-27	9.83982e-25	49.9314
SEMA4A	mRNA	UP	1.43596	1.18679	12.4531	5.32354e-30	6.84638e-28	57.3394
CTB-61M7.2	lncRNA	UP	1.43518	-4.50172	8.92886	1.9976e-17	1.16169e-15	28.8578
AQP6	mRNA	DOWN	-1.43351	-2.58346	-4.53703	7.70707e-06	0.000102785	2.90222
IGKV6D-21	undefined	UP	1.4335	-5.32715	8.77643	6.17555e-17	3.47706e-15	27.6606
AC130469.1	undefined	UP	1.43335	-3.69331	10.7298	1.38677e-23	1.1786e-21	42.8193
MRC2	mRNA	UP	1.43127	2.95273	9.1903	2.80337e-18	1.72476e-16	30.5404
GLIPR2	mRNA	UP	1.43124	2.44665	15.3998	9.36068e-42	2.69233e-39	84.1565
BMPR1B	mRNA	UP	1.43103	-3.29245	6.18484	1.63675e-09	4.53559e-08	11.0655
CCL3	mRNA	UP	1.43074	1.15747	11.7415	2.67657e-27	2.85176e-25	51.181
LY6E	mRNA	UP	1.43062	5.71234	7.24677	2.47878e-12	9.4904e-11	16.8123
SPOCK2	mRNA	UP	1.43004	3.4798	14.7591	3.86856e-39	8.75479e-37	78.1414
MYO1F	mRNA	UP	1.42898	3.27707	21.1621	7.78743e-66	7.57808e-62	139.263
SLC24A3	mRNA	UP	1.42789	-1.44233	6.44592	3.56275e-10	1.09368e-08	12.4886
PLA2G4A	mRNA	UP	1.42672	-1.16409	9.09873	5.59868e-18	3.35272e-16	30.0794
THBS4	mRNA	DOWN	-1.42633	2.57857	-6.13232	2.21127e-09	6.02752e-08	10.4403
LAMP3	mRNA	UP	1.42608	0.699395	9.0473	8.2418e-18	4.88542e-16	29.6155
SMOC2	mRNA	UP	1.42546	2.34405	8.50683	4.40974e-16	2.33217e-14	25.5923
RP11-686D22.10	undefined	UP	1.42453	-4.44414	10.3539	3.01314e-22	2.34571e-20	39.7819
TRBV12-4	undefined	UP	1.42413	-4.62048	9.48848	2.86295e-19	1.86979e-17	33.0257
CHRDL1	mRNA	UP	1.42375	-2.5601	4.85799	1.7497e-06	2.75072e-05	4.31907
TMIGD2	mRNA	UP	1.42327	-2.45832	10.5864	4.51932e-23	3.70083e-21	41.6511
NEGR1	mRNA	UP	1.42316	-3.26285	7.73042	1.0088e-13	4.39231e-12	20.5161
RASAL3	mRNA	UP	1.42282	2.27432	17.711	2.35713e-51	1.61912e-48	106.11
SIGLEC11	mRNA	UP	1.42256	-1.32585	9.96613	6.78147e-21	4.90037e-19	36.696
NTNG2	mRNA	UP	1.42255	-1.82969	9.50196	2.57981e-19	1.69055e-17	33.126
TRAV5	undefined	UP	1.42225	-5.04669	11.2243	2.22031e-25	2.1148e-23	46.8636
LINC00426	lncRNA	UP	1.42223	-1.50503	12.769	3.20841e-31	4.46022e-29	60.1549
STAC	mRNA	UP	1.42184	-2.23689	6.20985	1.41728e-09	3.95748e-08	11.1795
TBXAS1	mRNA	UP	1.4217	2.34007	17.7914	1.08612e-51	8.02724e-49	106.88
OMD	mRNA	UP	1.42136	-2.86993	5.57999	4.63622e-08	1.00369e-06	7.82044
HAS2	mRNA	UP	1.41991	-2.01959	5.7796	1.58429e-08	3.76483e-07	8.83039
FZD2	mRNA	UP	1.41851	-0.737699	9.67009	6.98571e-20	4.72077e-18	34.3806
GNG8	mRNA	UP	1.41791	-4.88065	9.31412	1.09275e-18	6.94262e-17	31.6844
RP11-405M12.4	lncRNA	UP	1.41729	-3.06789	12.7479	3.87174e-31	5.34419e-29	59.9613
CTHRC1	mRNA	UP	1.41663	1.38187	6.90912	2.12106e-11	7.41126e-10	15.0683
SYN1	mRNA	UP	1.4144	-0.713812	8.08938	8.54751e-15	4.03121e-13	22.8572
CXCR4	mRNA	UP	1.41367	4.18234	13.5853	2.00723e-34	3.3677e-32	67.3182
ARL11	mRNA	UP	1.41329	-0.658571	14.7652	3.65517e-39	8.30407e-37	78.2427
SAMD9L	mRNA	UP	1.41255	2.44913	12.923	8.07394e-32	1.16398e-29	61.4463
GNGT2	mRNA	UP	1.4122	-0.602754	16.9492	3.60356e-48	1.73885e-45	98.7616
UGT1A3	mRNA	DOWN	-1.41119	0.909999	-4.4118	1.34397e-05	0.000166816	2.15806
FAM129C	mRNA	UP	1.41115	-2.44615	9.20117	2.58146e-18	1.59496e-16	30.8738
CD44	mRNA	UP	1.41102	4.75538	9.14463	3.96029e-18	2.39865e-16	30.0607
FGD2	mRNA	UP	1.41008	1.618	15.1321	1.16843e-40	3.04558e-38	81.663
GREM1	mRNA	UP	1.40973	0.186408	5.28463	2.14938e-07	4.11732e-06	6.181
LY96	mRNA	UP	1.40965	1.92803	8.60593	2.15062e-16	1.16267e-14	26.3277
CXCL3	mRNA	UP	1.40952	-1.87714	7.11515	5.77425e-12	2.13111e-10	16.5269
GABRP	mRNA	UP	1.40843	-2.70389	5.41079	1.12537e-07	2.25953e-06	6.96062
SOCS3	mRNA	UP	1.40693	4.18207	9.70756	5.2118e-20	3.55492e-18	34.3899
APOA4	mRNA	UP	1.40666	2.23909	3.09265	0.00213338	0.0124425	-2.71174
TRAV29DV5	undefined	UP	1.40659	-4.70187	9.98293	5.93409e-21	4.31474e-19	36.8385
IGKV1-39	undefined	UP	1.40593	-5.3294	7.64469	1.79838e-13	7.6365e-12	19.8216
CLEC4G	mRNA	UP	1.40539	-2.13947	5.6549	3.1093e-08	6.96634e-07	8.18285
RP11-219E7.1	lncRNA	UP	1.40511	-3.72585	11.0442	1.0117e-24	9.17238e-23	45.3974
PI16	mRNA	UP	1.4049	-3.84553	6.85973	2.88529e-11	9.92129e-10	14.9934
RP6-159A1.4	lncRNA	UP	1.40441	-2.0712	10.751	1.16325e-23	9.90067e-22	42.9842
RP11-834C11.7	undefined	UP	1.40371	-4.04784	11.2151	2.39993e-25	2.27475e-23	46.8141
LINC01370	lncRNA	UP	1.40327	-1.37992	3.45828	0.000606499	0.00439192	-1.2687
CECR1	mRNA	UP	1.40317	4.40383	13.8893	1.23757e-35	2.20972e-33	70.0752
FMNL1	mRNA	UP	1.40177	3.00729	14.6215	1.39895e-38	3.03646e-36	76.8812
ST8SIA1	mRNA	UP	1.40127	-1.5159	10.5698	5.17645e-23	4.2271e-21	41.5046
NME8	mRNA	UP	1.40124	-3.65128	9.75072	3.71593e-20	2.56456e-18	35.0526
SOD3	mRNA	UP	1.40105	2.56222	6.75591	5.48018e-11	1.82945e-09	14.0514
IGHE	undefined	UP	1.40088	-4.05695	5.97433	5.40205e-09	1.38581e-07	9.9041
HCAR2	mRNA	UP	1.40083	-2.32268	7.30664	1.68101e-12	6.56955e-11	17.7472
SLC1A7	mRNA	UP	1.39927	0.489032	5.02273	7.91853e-07	1.34636e-05	4.90227
RP11-395B7.4	lncRNA	UP	1.39888	-4.39525	8.12291	6.76121e-15	3.21996e-13	23.15
IGLV3-16	undefined	UP	1.39868	-5.47117	9.13962	4.11323e-18	2.48869e-16	30.3119
TRDC	undefined	UP	1.39843	-0.657453	9.17764	3.08529e-18	1.89423e-16	30.6471
RP11-121A8.1	lncRNA	UP	1.39721	-2.9844	12.9468	6.52413e-32	9.48742e-30	61.718
SLC34A2	mRNA	UP	1.39704	-1.80211	3.64017	0.000310971	0.00250126	-0.622482
TRBV7-3	undefined	UP	1.39659	-4.83756	9.59269	1.27683e-19	8.52981e-18	33.8017
SIM1	mRNA	UP	1.39646	-2.55209	4.19505	3.41378e-05	0.000374873	1.48879
CD177	mRNA	UP	1.39613	-3.21074	6.31466	7.71454e-10	2.2499e-08	11.7949
HPSE	mRNA	UP	1.39592	0.444111	12.3597	1.21505e-29	1.53225e-27	56.5425
LINC00243	lncRNA	UP	1.39543	-4.71694	11.0632	8.62662e-25	7.87004e-23	45.5444
CERKL	mRNA	UP	1.39502	1.35843	15.9147	7.10074e-44	2.32916e-41	89.0116
MUM1L1	mRNA	UP	1.39483	-2.33405	4.22216	3.04445e-05	0.000339554	1.58907
PCDH7	mRNA	UP	1.39319	-1.36223	6.30593	8.11763e-10	2.36038e-08	11.6836
CD209	mRNA	UP	1.39176	1.48688	10.8818	3.92877e-24	3.41862e-22	43.9511
OSCAR	mRNA	UP	1.39163	0.0258053	13.4493	6.93463e-34	1.13734e-31	66.2199
CLEC10A	mRNA	UP	1.39155	1.47697	12.0447	1.92589e-28	2.24139e-26	53.775
TAAR3	undefined	UP	1.39134	-2.89158	6.02629	4.03513e-09	1.05602e-07	10.1835
PI3	mRNA	UP	1.39038	-1.5455	4.41982	1.29743e-05	0.000161624	2.36082
SLC9A9	mRNA	UP	1.3903	1.43918	14.6009	1.69656e-38	3.65524e-36	76.7268
ARRDC5	mRNA	UP	1.39026	-3.71068	11.6143	8.00413e-27	8.31561e-25	50.165
NELL2	mRNA	UP	1.38952	-0.506002	6.55553	1.85173e-10	5.88233e-09	13.0761
MGAM	mRNA	UP	1.38562	-2.05219	5.08859	5.7333e-07	1.00375e-05	5.36973
RYR1	mRNA	UP	1.38383	-0.632901	9.54411	1.86168e-19	1.2352e-17	33.4112
LIMD2	mRNA	UP	1.38339	3.23788	11.285	1.32883e-25	1.29311e-23	47.2114
PTPLAD2	mRNA	UP	1.38325	0.35265	16.2688	2.43362e-45	8.66412e-43	92.3439
LOXL1-AS1	lncRNA	UP	1.38294	-2.00709	7.20429	3.26068e-12	1.23065e-10	17.0898
BMP5	mRNA	UP	1.38205	-2.87553	5.05927	6.62243e-07	1.14499e-05	5.26013
WFDC21P	lncRNA	UP	1.38204	-1.32553	6.03938	3.74795e-09	9.84398e-08	10.1954
ADAMTS3	mRNA	UP	1.38194	-1.98862	6.64912	1.0522e-10	3.42445e-09	13.6999
ADORA3	mRNA	UP	1.38127	0.728522	11.4764	2.60792e-26	2.65277e-24	48.9435
AP003774.1	lncRNA	UP	1.38103	-4.49894	10.64	2.90725e-23	2.40774e-21	42.0841
CHST11	mRNA	UP	1.38058	2.66828	10.2261	8.47124e-22	6.44863e-20	38.5705
TNFRSF13C	mRNA	UP	1.37969	-1.60129	8.60768	2.12347e-16	1.14905e-14	26.5204
PVALB	mRNA	UP	1.37883	-4.29548	7.98519	1.76354e-14	8.15908e-13	22.2152
HLA-DRB9	undefined	UP	1.37837	-4.67064	9.20739	2.46251e-18	1.52307e-16	30.907
VCAM1	mRNA	UP	1.37824	4.05394	7.51352	4.31733e-13	1.77894e-11	18.6813
CTSS	mRNA	UP	1.37677	6.12484	13.6916	7.59545e-35	1.31206e-32	68.1555
SCML4	mRNA	UP	1.37656	0.0140153	8.33591	1.5021e-15	7.61311e-14	24.5286
RP11-492E3.2	lncRNA	UP	1.37606	-2.42395	4.95677	1.0905e-06	1.79709e-05	4.76754
CD300E	mRNA	UP	1.3756	-0.839337	10.893	3.58101e-24	3.1347e-22	44.1253
IFNG-AS1	lncRNA	UP	1.37495	-4.95642	8.92425	2.06734e-17	1.19986e-15	28.7868
PADI2	mRNA	UP	1.37471	-0.498277	7.07125	7.63675e-12	2.79028e-10	16.1886
PF4V1	mRNA	UP	1.37464	-4.09777	5.37135	1.37947e-07	2.73027e-06	6.77264
PTPRO	mRNA	UP	1.37368	-0.798202	10.6495	2.68873e-23	2.2331e-21	42.135
AC104654.2	lncRNA	UP	1.37343	-3.90653	6.8821	2.51036e-11	8.67292e-10	15.129
RP11-483P21.2	lncRNA	UP	1.37297	-3.33001	11.9808	3.3639e-28	3.81375e-26	53.2886
GAS7	mRNA	UP	1.37215	1.96041	11.2436	1.88641e-25	1.80265e-23	46.9335
ABCD2	mRNA	UP	1.37175	-2.31233	9.21335	2.35374e-18	1.46044e-16	30.9622
RP11-51F16.1	undefined	UP	1.37105	-1.18484	12.2833	2.38022e-29	2.92576e-27	55.9009
TRAV16	undefined	UP	1.37001	-5.00779	10.5567	5.7668e-23	4.6895e-21	41.3814
RP1-47M23.3	undefined	UP	1.36959	-2.79577	8.25504	2.66737e-15	1.30874e-13	24.0677
TREML2	mRNA	UP	1.36894	-3.86717	8.12151	6.82764e-15	3.24894e-13	23.1534
LILRA4	mRNA	UP	1.36878	-2.85288	8.36394	1.22995e-15	6.26097e-14	24.8274
LRRC25	mRNA	UP	1.36789	1.89186	14.2061	6.65198e-37	1.29033e-34	73.0788
LY75	mRNA	UP	1.36757	0.435507	13.2969	2.76855e-33	4.36885e-31	64.8451
PKIA	mRNA	UP	1.3665	-2.07429	6.37533	5.40582e-10	1.61035e-08	12.1103
PTGS2	mRNA	UP	1.36579	-1.28868	7.6504	1.7306e-13	7.36477e-12	19.9337
TNS4	mRNA	UP	1.36377	-3.30959	7.95536	2.16737e-14	9.97998e-13	22.022
RP5-887A10.1	lncRNA	UP	1.3632	-5.17738	8.92427	2.06702e-17	1.19986e-15	28.7595
EMP3	mRNA	UP	1.36298	3.04071	13.6754	8.80833e-35	1.50819e-32	68.1917
RGS2	mRNA	UP	1.36161	3.15097	8.79444	5.40787e-17	3.05072e-15	27.6043
ADD2	mRNA	UP	1.3615	-1.92211	8.35092	1.34973e-15	6.8647e-14	24.715
MT1M	mRNA	UP	1.36147	0.563591	4.5375	7.69106e-06	0.000102642	2.71655
TREM1	mRNA	UP	1.36003	-1.6781	6.55698	1.83567e-10	5.83855e-09	13.1451
RGSL1	mRNA	DOWN	-1.35931	-2.71131	-3.93841	9.79183e-05	0.000929316	0.498835
FAM177B	mRNA	UP	1.35909	-1.01979	8.65765	1.47539e-16	8.05082e-15	26.8573
SEL1L3	mRNA	UP	1.3588	3.97573	7.72807	1.02502e-13	4.45297e-12	20.102
CDH3	mRNA	UP	1.35829	-2.57	6.51349	2.38239e-10	7.48657e-09	12.9238
DOCK8	mRNA	UP	1.35537	2.68625	10.8987	3.4133e-24	2.99687e-22	44.0276
TMPRSS3	mRNA	UP	1.35529	0.772614	4.50331	8.96327e-06	0.000117026	2.55384
RP11-497H16.7	undefined	UP	1.35479	-4.17737	11.1354	4.70018e-25	4.3699e-23	46.1515
ITM2A	mRNA	UP	1.35446	2.06384	9.54345	1.87119e-19	1.2401e-17	33.2715
DPEP2	mRNA	UP	1.35372	0.346448	17.1838	3.78022e-49	1.98843e-46	101.033
SEMA4D	mRNA	UP	1.35318	2.36231	12.9685	5.36562e-32	7.85169e-30	61.8551
TPSAB1	mRNA	UP	1.35034	-1.10716	5.23605	2.74858e-07	5.1585e-06	6.02866
CLEC2B	mRNA	UP	1.35017	1.95308	14.7785	3.22721e-39	7.37102e-37	78.3651
NALCN	mRNA	UP	1.34973	-1.69604	5.01415	8.25665e-07	1.39734e-05	5.00274
LGALS17A	undefined	UP	1.34904	-4.19018	6.5065	2.48404e-10	7.78925e-09	12.891
LILRA2	mRNA	UP	1.34863	-0.587296	12.2479	3.24927e-29	3.9524e-27	55.5881
CPXM2	mRNA	UP	1.3476	1.01951	7.35303	1.24223e-12	4.92731e-11	17.8725
SELP	mRNA	UP	1.34742	-0.242661	6.95806	1.56111e-11	5.53421e-10	15.4749
HOPX	mRNA	UP	1.34644	0.701322	10.3815	2.40833e-22	1.88745e-20	39.9178
PNMA2	mRNA	UP	1.34564	-1.27993	6.89112	2.37318e-11	8.24779e-10	15.1216
LGALS9	mRNA	UP	1.34549	4.34943	13.5064	4.12349e-34	6.82035e-32	66.593
GBP1P1	undefined	UP	1.34516	-0.342268	9.28438	1.3712e-18	8.65518e-17	31.4327
MSR1	mRNA	UP	1.34416	2.83052	12.7106	5.40393e-31	7.33766e-29	59.5435
TRGV4	undefined	UP	1.34337	-4.56432	9.67059	6.95872e-20	4.70798e-18	34.4226
RP11-212I21.2	lncRNA	UP	1.34287	-3.80625	6.89196	2.36081e-11	8.2097e-10	15.1899
GVINP1	undefined	UP	1.34249	0.122662	11.9396	4.81404e-28	5.37433e-26	52.91
CD244	mRNA	UP	1.34226	-0.801467	10.2627	6.30239e-22	4.81017e-20	39.0235
CR1L	mRNA	UP	1.3409	-4.51115	7.59049	2.58574e-13	1.08147e-11	19.5781
PDE6B	mRNA	UP	1.34055	-0.753196	9.80129	2.49737e-20	1.75679e-18	35.3947
RP11-960L18.1	lncRNA	UP	1.33797	-4.76411	10.3089	4.33764e-22	3.34118e-20	39.412
ITGAX	mRNA	UP	1.3373	3.12725	14.4568	6.49126e-38	1.34399e-35	75.3523
SLC15A3	mRNA	UP	1.33673	3.99786	15.9641	4.43922e-44	1.4811e-41	89.432
TRBV24-1	undefined	UP	1.33617	-4.88459	9.22465	2.16024e-18	1.34467e-16	31.0196
RP11-6B4.1	lncRNA	UP	1.33374	-2.71635	3.92537	0.000103152	0.000970779	0.451217
RP11-452C13.1	lncRNA	UP	1.33367	-4.47614	9.84279	1.80078e-20	1.276e-18	35.7557
CILP2	mRNA	UP	1.33367	-1.67791	6.05354	3.45988e-09	9.14757e-08	10.2903
CCDC88B	mRNA	UP	1.33326	3.04154	14.0832	2.07318e-36	3.81851e-34	71.9149
PLAUR	mRNA	UP	1.3328	2.00522	11.0494	9.68434e-25	8.79377e-23	45.3116
VIM-AS1	lncRNA	UP	1.33277	-1.97309	9.88004	1.34173e-20	9.56529e-19	36.0385
APOBEC3A	mRNA	UP	1.33259	-2.91108	8.56582	2.87779e-16	1.54435e-14	26.253
CD300LB	mRNA	UP	1.3312	-1.40571	7.93531	2.48897e-14	1.13534e-12	21.8387
KCNJ10	mRNA	UP	1.33115	-1.53816	6.5407	2.02413e-10	6.39865e-09	13.0438
IFI27	mRNA	UP	1.33051	6.31204	5.31775	1.81573e-07	3.52444e-06	5.80511
CHRDL2	mRNA	UP	1.33035	1.77006	6.01144	4.38689e-09	1.14033e-07	9.83525
IGHJ2	undefined	UP	1.32832	-5.42456	8.46539	5.94427e-16	3.10715e-14	25.4232
ITGAM	mRNA	UP	1.32801	2.45105	10.0434	3.667e-21	2.68638e-19	37.1343
LINC01281	lncRNA	UP	1.328	-5.47382	10.1187	2.00785e-21	1.49151e-19	37.8338
WIPF1	mRNA	UP	1.32766	3.75857	15.3983	9.49506e-42	2.71759e-39	84.105
CCL17	mRNA	UP	1.32717	-2.51928	9.12386	4.63268e-18	2.78567e-16	30.3006
RAB39B	mRNA	UP	1.32716	-2.38322	10.0486	3.51583e-21	2.58212e-19	37.3633
TRPM2	mRNA	UP	1.32643	1.48834	11.9781	3.44353e-28	3.89646e-26	53.1989
FAM105A	mRNA	UP	1.32611	0.814834	11.1504	4.14394e-25	3.87123e-23	46.2047
RARRES1	mRNA	UP	1.32463	1.99133	7.93446	2.50346e-14	1.14017e-12	21.6399
PLB1	mRNA	UP	1.32421	-0.158862	14.8266	2.05751e-39	4.7483e-37	78.8187
ITGAD	mRNA	UP	1.3237	-0.799701	7.7283	1.02342e-13	4.44931e-12	20.4262
KLHDC7B	mRNA	UP	1.32332	0.156653	8.55539	3.10388e-16	1.65958e-14	26.0715
TMEM155	mRNA	UP	1.32327	-4.40901	7.22014	2.94394e-12	1.11615e-10	17.2062
CASP1	mRNA	UP	1.32327	2.84617	15.61	1.28052e-42	3.93504e-40	86.1239
MT1H	mRNA	UP	1.32251	-0.528712	3.87906	0.000123967	0.00113985	0.160022
RP11-254I22.3	lncRNA	UP	1.32225	-0.314813	5.28906	2.10149e-07	4.02955e-06	6.23755
RIPK3	mRNA	UP	1.32196	-0.0453214	12.8768	1.22192e-31	1.74436e-29	61.1027
MMP2	mRNA	UP	1.32196	4.01246	7.17946	3.82518e-12	1.43535e-10	16.5416
WAS	mRNA	UP	1.32146	2.59325	19.0057	8.68983e-57	1.20803e-53	118.542
KLRD1	mRNA	UP	1.32075	0.00778224	10.231	8.14439e-22	6.20792e-20	38.7433
IL18BP	mRNA	UP	1.31978	3.10897	17.2408	2.18501e-49	1.17042e-46	101.607
SLC7A7	mRNA	UP	1.31928	2.67875	12.311	1.86574e-29	2.31474e-27	56.0372
LINC00900	lncRNA	UP	1.31885	-2.51033	9.5951	1.25317e-19	8.40057e-18	33.8492
PRR33	mRNA	UP	1.31843	-2.56853	9.17602	3.1235e-18	1.91567e-16	30.6889
GPR82	mRNA	UP	1.31798	-2.7076	9.27336	1.49129e-18	9.35251e-17	31.4174
IL16	mRNA	UP	1.3165	2.46409	16.3645	9.75205e-46	3.64995e-43	93.2635
KCNH6	mRNA	DOWN	-1.31615	-3.69224	-4.96132	1.06683e-06	1.76057e-05	4.81098
ARSF	mRNA	UP	1.31588	-2.32751	3.76985	0.000189882	0.0016415	-0.135831
SRPX	mRNA	UP	1.3151	0.261161	6.44724	3.53477e-10	1.08566e-08	12.3974
CTB-41I6.2	lncRNA	UP	1.31491	-4.2467	10.3738	2.56319e-22	2.00612e-20	39.9455
CD28	mRNA	UP	1.31448	0.481953	12.3109	1.86727e-29	2.31474e-27	56.1163
TPSB2	mRNA	UP	1.31447	-0.778838	5.27266	2.28399e-07	4.3424e-06	6.18736
CCL26	mRNA	UP	1.31409	-3.24688	6.16947	1.78777e-09	4.93536e-08	10.9801
TSPAN32	mRNA	UP	1.31401	-0.892154	11.8247	1.30394e-27	1.42039e-25	51.944
LRRC4C	mRNA	UP	1.3137	-2.74093	6.32762	7.15171e-10	2.09622e-08	11.8598
IL12B	mRNA	UP	1.31328	-4.85467	9.67083	6.94526e-20	4.70433e-18	34.4079
FCGR2A	mRNA	UP	1.31327	3.03566	13.0468	2.65421e-32	4.0148e-30	62.5247
BPIFB1	mRNA	UP	1.31184	-4.1275	4.87358	1.6247e-06	2.57495e-05	4.40354
FGFR2	mRNA	UP	1.31013	3.87787	3.86872	0.000129127	0.00118023	-0.24662
CARD16	mRNA	UP	1.30939	1.706	14.907	9.68536e-40	2.31762e-37	79.5635
LINC01356	lncRNA	UP	1.30847	-3.93394	9.75998	3.45554e-20	2.40189e-18	35.1236
IGHV1-67	undefined	UP	1.30831	-5.4585	8.49415	4.8323e-16	2.54412e-14	25.6226
COL1A2	mRNA	UP	1.30778	6.87862	7.43752	7.13602e-13	2.89945e-11	17.9172
TRIM22	mRNA	UP	1.30759	3.83146	9.71145	5.05549e-20	3.45234e-18	34.4462
TOMM20P2	undefined	UP	1.30728	-4.49955	9.37857	6.67206e-19	4.2575e-17	32.2019
ADAM23	mRNA	UP	1.30709	-0.753934	5.24692	2.6018e-07	4.90195e-06	6.06022
CHRM3-AS2	lncRNA	UP	1.30677	-3.43395	8.24164	2.93247e-15	1.43399e-13	23.9823
GRAP2	mRNA	UP	1.30624	0.369216	8.64413	1.6284e-16	8.86089e-15	26.6948
HTRA3	mRNA	UP	1.30568	1.57149	6.28709	9.05974e-10	2.61867e-08	11.3866
PTGDR	mRNA	UP	1.30555	-2.27003	9.99662	5.32147e-21	3.87896e-19	36.9538
GPX2	mRNA	UP	1.3055	7.13073	4.65447	4.52316e-06	6.43033e-05	2.61203
NCR1	mRNA	UP	1.30525	-3.5191	8.40449	9.20414e-16	4.73482e-14	25.1184
PTGS1	mRNA	UP	1.30497	1.42471	9.19413	2.72316e-18	1.67895e-16	30.6663
AC022182.3	lncRNA	UP	1.3045	-3.96266	9.59457	1.25831e-19	8.42534e-18	33.8528
TRAV23DV6	undefined	UP	1.30429	-5.29889	10.552	5.99122e-23	4.86522e-21	41.3195
FAM78A	mRNA	UP	1.30426	1.85986	18.2797	9.73116e-54	9.31431e-51	111.556
RP11-397G17.1	lncRNA	UP	1.30364	0.0119141	3.83508	0.000147369	0.00132132	-0.0423261
IGHV1-45	undefined	UP	1.30345	-5.15165	7.90195	3.13113e-14	1.4139e-12	21.5668
ZC3H12D	mRNA	UP	1.30095	-0.458271	12.038	2.04315e-28	2.36693e-26	53.769
SPINT1	mRNA	UP	1.30036	2.24916	4.53721	7.70095e-06	0.000102727	2.57869
LCNL1	mRNA	UP	1.30019	-3.7865	5.36759	1.4064e-07	2.78075e-06	6.76087
HLA-B	mRNA	UP	1.29963	10.0497	10.9566	2.10547e-24	1.88258e-22	43.8354
GPR34	mRNA	UP	1.29945	0.774043	11.0916	6.79492e-25	6.23797e-23	45.7172
KLK1	mRNA	UP	1.29918	-4.72943	7.70884	1.16735e-13	5.04505e-12	20.3412
C2CD4A	mRNA	UP	1.29879	0.14495	4.56344	6.84343e-06	9.27285e-05	2.85943
REN	mRNA	DOWN	-1.29858	-0.840859	-4.94417	1.15881e-06	1.90162e-05	4.62899
RP11-556E13.1	lncRNA	UP	1.29464	-0.807191	3.76377	0.000194388	0.00167252	-0.243309
TRBV15	undefined	UP	1.2944	-5.24617	9.7402	4.03578e-20	2.77874e-18	34.8991
ITGBL1	mRNA	UP	1.29433	0.223996	4.79537	2.35181e-06	3.57366e-05	3.87598
RP3-522D1.1	lncRNA	UP	1.29394	-4.01392	8.33507	1.51111e-15	7.65215e-14	24.6299
IGHV3OR16-9	undefined	UP	1.29386	-5.62012	10.4323	1.59351e-22	1.27104e-20	40.3201
IGKV2D-24	undefined	UP	1.29371	-5.49565	8.66397	1.40891e-16	7.71691e-15	26.8309
RP5-899E9.1	lncRNA	UP	1.29365	-2.83319	11.8066	1.52466e-27	1.64548e-25	51.7993
TM4SF20	mRNA	UP	1.29294	-2.3577	3.02924	0.00262277	0.0147373	-2.56454
TMEM229B	mRNA	UP	1.29276	1.24959	12.457	5.14054e-30	6.64028e-28	57.3719
GAB3	mRNA	UP	1.29222	0.638097	16.898	5.89376e-48	2.77515e-45	98.3199
PRDM1	mRNA	UP	1.29177	1.75188	14.0952	1.85454e-36	3.47055e-34	72.0648
GBP4	mRNA	UP	1.29171	4.22666	12.3701	1.10775e-29	1.40299e-27	56.4685
DCLK1	mRNA	UP	1.29122	-0.850045	7.69165	1.31093e-13	5.6322e-12	20.1859
DOCK10	mRNA	UP	1.29098	1.97156	10.8459	5.2992e-24	4.59057e-22	43.6309
PRAM1	mRNA	UP	1.28963	-0.406674	12.4478	5.57771e-30	7.15749e-28	57.3279
CDH15	mRNA	UP	1.28856	-1.38064	4.00842	7.38523e-05	0.000730231	0.703559
PYCARD	mRNA	UP	1.28852	3.12122	8.82023	4.47059e-17	2.53668e-15	27.7942
TNFAIP8	mRNA	UP	1.28815	2.57099	14.0395	3.10348e-36	5.64495e-34	71.531
VNN1	mRNA	UP	1.28775	5.2613	4.58144	6.30872e-06	8.62438e-05	2.49229
SLC6A6	mRNA	UP	1.28716	2.28426	7.26575	2.19221e-12	8.43748e-11	17.2259
PIK3CD-AS1	lncRNA	UP	1.28708	-5.10068	10.4268	1.66616e-22	1.32718e-20	40.3283
RP11-756A22.7	undefined	UP	1.28699	-2.12723	4.63332	4.98275e-06	7.00187e-05	3.30205
ITGA4	mRNA	UP	1.28651	0.951428	9.50385	2.54242e-19	1.67167e-17	33.0319
ANKRD55	mRNA	UP	1.28631	-1.84778	7.55202	3.34237e-13	1.38618e-11	19.3114
CASP1P2	undefined	UP	1.28554	-4.81837	9.39774	5.75917e-19	3.69517e-17	32.3299
AC147651.4	lncRNA	UP	1.28485	-1.36452	11.4705	2.74139e-26	2.77403e-24	48.9429
LILRA1	mRNA	UP	1.28476	-1.29209	11.1616	3.76949e-25	3.53273e-23	46.3556
PRKAR2B	mRNA	UP	1.28459	-0.545967	7.87259	3.83034e-14	1.71636e-12	21.3773
CCDC109B	mRNA	UP	1.28437	1.31672	10.1898	1.13415e-21	8.51154e-20	38.3575
KHDC1	mRNA	UP	1.28422	-3.53378	6.92828	1.8815e-11	6.61778e-10	15.4126
RP11-1036E20.7	undefined	UP	1.28275	-3.25443	4.19805	3.37086e-05	0.000370718	1.52024
SKAP1	mRNA	UP	1.28259	2.06564	8.06348	1.024e-14	4.79841e-13	22.5142
RP11-733O18.1	lncRNA	UP	1.28216	-2.87426	9.35681	7.88289e-19	5.01917e-17	32.0462
RARRES3	mRNA	UP	1.28089	4.96243	10.4264	1.67149e-22	1.32961e-20	40.015
OGN	mRNA	UP	1.27894	-1.12021	4.18867	3.50662e-05	0.000383356	1.39196
KCTD12	mRNA	UP	1.27791	3.9139	12.289	2.26446e-29	2.78935e-27	55.7781
CD4	mRNA	UP	1.27708	4.98503	12.6846	6.81316e-31	9.20833e-29	59.1881
ANTXRLP1	undefined	UP	1.27558	-5.29749	10.4129	1.86626e-22	1.48252e-20	40.1989
MYEOV	mRNA	UP	1.27443	-1.88163	4.4936	9.35975e-06	0.00012155	2.68959
SLC2A6	mRNA	UP	1.27393	2.59905	8.59648	2.3036e-16	1.24078e-14	26.2142
IGHV3OR16-13	undefined	UP	1.27298	-5.57981	8.71816	9.47638e-17	5.25449e-15	27.2083
SPIC	mRNA	UP	1.27291	-3.63109	6.97041	1.44456e-11	5.15547e-10	15.6702
CD22	mRNA	UP	1.27191	-0.127881	7.71391	1.12805e-13	4.88241e-12	20.2955
PILRA	mRNA	UP	1.27105	1.38601	16.3656	9.65593e-46	3.6373e-43	93.2756
SEMA3A	mRNA	UP	1.27005	-1.23466	6.1085	2.53306e-09	6.83445e-08	10.5713
EMILIN1	mRNA	UP	1.27002	3.96355	7.7057	1.19238e-13	5.13798e-12	19.954
COL16A1	mRNA	UP	1.26934	2.1537	6.42412	4.0539e-10	1.2373e-08	12.1267
PEG10	mRNA	DOWN	-1.26893	3.3217	-2.88804	0.0041029	0.0210807	-3.40609
SIGLEC5	mRNA	UP	1.26822	-3.87754	11.4323	3.79862e-26	3.79777e-24	48.6306
S100A8	mRNA	UP	1.2682	0.402402	6.96638	1.48161e-11	5.27159e-10	15.4856
GLIPR1	mRNA	UP	1.2672	2.40398	10.6781	2.12406e-23	1.77931e-21	42.2334
CCL24	mRNA	UP	1.26678	-1.83024	6.2731	9.82738e-10	2.82517e-08	11.5197
PLA2G7	mRNA	UP	1.2666	1.95419	9.19828	2.63879e-18	1.62865e-16	30.6653
PHEX	mRNA	UP	1.26659	-1.96726	5.53314	5.93961e-08	1.26016e-06	7.55083
NADK2-AS1	lncRNA	DOWN	-1.26653	-2.81911	-6.30053	8.37728e-10	2.43467e-08	11.7075
FAM163B	mRNA	UP	1.26384	-2.87001	4.44249	1.1741e-05	0.000148189	2.51257
RP11-1191J2.5	lncRNA	UP	1.26374	-3.72009	8.77079	6.43731e-17	3.62096e-15	27.7278
UBASH3B	mRNA	UP	1.26292	1.02091	9.80026	2.51762e-20	1.76891e-18	35.3105
CAMK4	mRNA	UP	1.26275	-0.380575	11.0434	1.01888e-24	9.20886e-23	45.3548
CLIC3	mRNA	UP	1.26272	-1.1094	7.3135	1.60762e-12	6.2954e-11	17.7441
KCNK13	mRNA	UP	1.26261	-1.28974	6.12444	2.31304e-09	6.28226e-08	10.6624
RP5-1172A22.1	lncRNA	UP	1.26036	-4.82628	7.61934	2.13173e-13	8.98667e-12	19.7416
LINC00540	lncRNA	UP	1.26017	-4.54946	5.78606	1.52944e-08	3.65082e-07	8.8769
OAS2	mRNA	UP	1.25975	4.3252	9.75299	3.65026e-20	2.52222e-18	34.7308
EMILIN2	mRNA	UP	1.25956	2.1573	10.8346	5.81695e-24	5.03162e-22	43.5289
ROR2	mRNA	UP	1.25817	-0.309944	5.90319	8.02922e-09	2.00172e-07	9.39672
SLIT2	mRNA	UP	1.25745	0.632773	6.49413	2.67438e-10	8.35469e-09	12.644
RP11-598F7.3	lncRNA	UP	1.25571	-4.70574	8.09461	8.24081e-15	3.896e-13	22.9402
CPA3	mRNA	UP	1.25547	-1.21159	4.83838	1.92011e-06	2.98641e-05	4.16688
PLEKHO1	mRNA	UP	1.25519	4.17734	14.5387	3.0273e-38	6.40416e-36	76.0653
MX2	mRNA	UP	1.25487	2.29165	9.09824	5.61945e-18	3.36171e-16	29.8979
CA4	mRNA	DOWN	-1.25483	-1.83657	-4.58704	6.15082e-06	8.43221e-05	3.08732
RP11-472N13.3	lncRNA	UP	1.25443	-4.07473	9.63817	8.96179e-20	6.0352e-18	34.1858
SIDT1	mRNA	UP	1.254	-0.332092	11.2731	1.47004e-25	1.42577e-23	47.2658
ST8SIA4	mRNA	UP	1.25349	1.7267	13.6598	1.01587e-34	1.73432e-32	68.0945
TNRC6C-AS1	lncRNA	UP	1.25337	0.489782	10.2995	4.68378e-22	3.58887e-20	39.2698
RTN1	mRNA	UP	1.25336	0.614699	9.58342	1.37216e-19	9.14569e-18	33.6575
SPHK1	mRNA	UP	1.25312	2.46488	5.42497	1.04567e-07	2.11184e-06	6.70078
FCRL6	mRNA	UP	1.25194	-1.14955	9.51907	2.26012e-19	1.49109e-17	33.2379
IGKV1OR2-108	undefined	UP	1.25176	-3.78742	5.95804	5.91697e-09	1.50796e-07	9.82261
B3GALT1	mRNA	DOWN	-1.25167	-4.04105	-4.7476	2.94083e-06	4.36911e-05	3.83555
EGFL6	mRNA	UP	1.25128	-2.77824	6.39267	4.88121e-10	1.4668e-08	12.2323
SOWAHD	mRNA	UP	1.25091	-1.43955	10.2036	1.01506e-21	7.6473e-20	38.5701
CYBA	mRNA	UP	1.25055	4.899	7.93453	2.50233e-14	1.14017e-12	21.41
PSMB9	mRNA	UP	1.25045	4.99308	11.8156	1.41058e-27	1.53085e-25	51.6029
PMAIP1	mRNA	UP	1.24979	-1.24824	7.22288	2.89233e-12	1.09944e-10	17.1763
FGR	mRNA	UP	1.24914	1.77775	14.0867	2.00675e-36	3.71962e-34	71.9859
HTR7	mRNA	UP	1.24855	-2.96148	8.42225	8.1037e-16	4.18717e-14	25.2387
GPC4	mRNA	UP	1.24854	1.15533	5.20304	3.24497e-07	5.98055e-06	5.71071
TMEM71	mRNA	UP	1.24752	-1.10524	14.2948	2.92512e-37	5.78945e-35	73.9013
COL14A1	mRNA	UP	1.24645	3.28621	6.13161	2.22028e-09	6.04926e-08	10.3758
RAB3C	mRNA	UP	1.24623	-1.0671	3.99345	7.84722e-05	0.00077121	0.62711
AP000476.1	lncRNA	UP	1.24545	-4.45382	8.47008	5.74719e-16	3.00682e-14	25.5681
CYP2S1	mRNA	UP	1.24519	0.319302	6.99139	1.26583e-11	4.53145e-10	15.6449
RP11-806H10.4	lncRNA	UP	1.24368	-3.00094	6.15362	1.95781e-09	5.37173e-08	10.8883
NCF2	mRNA	UP	1.2435	2.69515	9.6934	5.82241e-20	3.96678e-18	34.3851
RP11-876N24.3	undefined	UP	1.24276	0.32924	13.1369	1.17799e-32	1.8005e-30	63.4128
LYPD5	mRNA	UP	1.24272	-1.25703	9.1726	3.20533e-18	1.96174e-16	30.6313
DOK3	mRNA	UP	1.24268	1.53249	16.0229	2.53769e-44	8.61443e-42	90.0327
C1QTNF1	mRNA	UP	1.24135	3.53562	6.68461	8.47827e-11	2.792e-09	13.5448
LINC01133	lncRNA	UP	1.24033	-4.36436	6.91752	2.01258e-11	7.05333e-10	15.3345
UCHL1	mRNA	UP	1.24018	0.0239403	4.60653	5.62994e-06	7.8024e-05	3.05482
PIK3CG	mRNA	UP	1.24017	-0.489243	9.04885	8.14645e-18	4.83381e-16	29.6845
MYBPC2	mRNA	UP	1.24011	-4.20759	6.74083	6.01187e-11	1.99781e-09	14.2742
PLEKHS1	mRNA	UP	1.23879	-3.15381	4.94463	1.15621e-06	1.89857e-05	4.73307
IGHV3-35	undefined	UP	1.23857	-5.36966	8.76151	6.89204e-17	3.86928e-15	27.5542
MS4A14	mRNA	UP	1.23833	-1.19314	9.8626	1.54007e-20	1.09525e-18	35.8846
GGTA1P	undefined	UP	1.2377	2.37916	14.5937	1.81373e-38	3.89332e-36	76.6419
DHRS9	mRNA	UP	1.23732	-0.129762	9.59231	1.28064e-19	8.54547e-18	33.7599
DUSP4	mRNA	UP	1.23721	1.31551	8.01226	1.4619e-14	6.79046e-13	22.214
SYT13	mRNA	UP	1.23698	-1.73806	3.30021	0.00105939	0.00697898	-1.76344
TRGV2	undefined	UP	1.23671	-4.87622	9.52075	2.23086e-19	1.47345e-17	33.2585
BPIFB2	mRNA	UP	1.23617	-1.17911	2.9634	0.00323812	0.0174591	-2.82113
CTA-384D8.35	lncRNA	UP	1.23597	-1.76378	8.49796	4.70104e-16	2.47725e-14	25.7455
GALNT12	mRNA	UP	1.23592	-1.55542	5.93179	6.84975e-09	1.72684e-07	9.62225
IGLVI-70	undefined	UP	1.23577	-5.69373	7.27703	2.03764e-12	7.88415e-11	17.3847
AC017002.1	lncRNA	UP	1.23572	-3.96788	9.17243	3.20944e-18	1.96219e-16	30.6706
KRT23	mRNA	UP	1.23561	1.60909	2.85112	0.0045991	0.0230733	-3.35824
GMFG	mRNA	UP	1.23525	3.26273	16.0091	2.89385e-44	9.76667e-42	89.8801
OLFM4	mRNA	UP	1.23522	-4.27731	4.23678	2.8614e-05	0.00032141	1.66623
UGT1A2P	undefined	DOWN	-1.23326	-1.84956	-3.56194	0.000415891	0.00320056	-0.890879
CD207	mRNA	UP	1.23326	-2.59253	5.78461	1.54156e-08	3.67377e-07	8.87841
MIR8071-2	undefined	UP	1.23315	-5.31176	7.79237	6.62527e-14	2.91727e-12	20.8079
FIBIN	mRNA	UP	1.23229	-0.336229	5.2289	2.84934e-07	5.33903e-06	5.94531
BEND4	mRNA	UP	1.23201	-4.6164	7.29023	1.87026e-12	7.27991e-11	17.6405
IGKV1D-12	undefined	UP	1.23174	-5.64142	8.27748	2.27528e-15	1.12677e-13	24.0701
UGT2A1	mRNA	UP	1.23138	-2.50397	3.89179	0.00011788	0.00109082	0.318995
RASSF2	mRNA	UP	1.23133	2.51014	12.9057	9.43329e-32	1.35327e-29	61.2892
C7	mRNA	UP	1.2308	3.87105	3.84898	0.000139552	0.00126091	-0.3194
NCCRP1	mRNA	UP	1.23005	-3.55471	6.27053	9.97553e-10	2.86071e-08	11.5498
IFI16	mRNA	UP	1.22919	4.02783	11.6724	4.85765e-27	5.10115e-25	50.4429
RAB39A	mRNA	UP	1.22913	-3.67004	7.84981	4.4768e-14	2.00143e-12	21.3144
ACPP	mRNA	UP	1.22887	-3.30427	5.55619	5.25919e-08	1.12893e-06	7.70854
RP11-481F24.3	undefined	DOWN	-1.22882	-4.56616	-3.9622	8.90084e-05	0.000856873	0.561036
BATF3	mRNA	UP	1.22848	-0.314473	11.6456	6.11273e-27	6.38469e-25	50.4075
TREML1	mRNA	UP	1.22782	-3.65731	8.43781	7.24789e-16	3.75749e-14	25.3534
IGHV3-71	undefined	UP	1.22708	-5.53105	8.95422	1.65373e-17	9.63634e-16	28.9352
LMTK3	mRNA	UP	1.22687	-0.827751	4.80897	2.20611e-06	3.38167e-05	4.01029
PCAT29	lncRNA	UP	1.22606	-2.56376	5.49847	7.12698e-08	1.48668e-06	7.39782
CAPG	mRNA	UP	1.22603	4.17708	8.00815	1.5042e-14	6.97582e-13	21.974
RP13-977J11.2	lncRNA	UP	1.22575	-2.14842	8.26596	2.46876e-15	1.21538e-13	24.1295
LTF	mRNA	UP	1.22553	-0.021192	6.48809	2.77247e-10	8.63799e-09	12.6525
RCSD1	mRNA	UP	1.22517	2.24913	13.5486	2.8069e-34	4.69588e-32	67.0707
RP11-66B24.4	lncRNA	UP	1.22456	-2.79337	8.52796	3.78542e-16	2.01476e-14	25.9827
PDZRN3	mRNA	UP	1.22326	-0.929878	5.44134	9.60414e-08	1.95863e-06	7.03261
BFSP2	mRNA	UP	1.22321	-3.27465	5.82927	1.20724e-08	2.94679e-07	9.13036
KCNK6	mRNA	UP	1.22159	1.9604	13.5255	3.46308e-34	5.76066e-32	66.8715
ALOX15B	mRNA	UP	1.22117	-1.25038	4.64571	4.70828e-06	6.65301e-05	3.31091
RP11-259N19.1	lncRNA	UP	1.22072	-2.75458	6.79113	4.41199e-11	1.48303e-09	14.5712
IGKV1D-43	undefined	UP	1.2204	-5.52354	7.39378	9.51314e-13	3.81224e-11	18.1646
CFD	mRNA	UP	1.22015	1.73034	9.28068	1.41038e-18	8.88327e-17	31.2971
AC009133.17	lncRNA	UP	1.22013	-4.7323	8.87099	3.07056e-17	1.76458e-15	28.4284
SLC12A3	mRNA	UP	1.22001	-4.33617	8.40939	8.88634e-16	4.58345e-14	25.145
GAS1	mRNA	UP	1.21992	-0.633508	6.35101	6.23606e-10	1.8445e-08	11.9007
STAT4	mRNA	UP	1.21983	1.39119	9.79994	2.52395e-20	1.77122e-18	35.2885
RP11-101E14.3	lncRNA	UP	1.21965	-3.93332	4.19402	3.42851e-05	0.000376279	1.50537
RENBP	mRNA	UP	1.21932	2.56319	7.85085	4.44505e-14	1.98876e-12	21.0343
ADAMTS2	mRNA	UP	1.21914	3.06163	7.32683	1.47399e-12	5.79931e-11	17.5557
GSTP1	mRNA	UP	1.21894	4.23359	9.15852	3.5656e-18	2.17085e-16	30.2066
TRBV14	undefined	UP	1.21883	-5.00769	9.19237	2.75955e-18	1.6996e-16	30.7655
TRBV7-6	undefined	UP	1.21868	-5.07635	9.2542	1.72551e-18	1.08098e-16	31.2208
SPNS3	mRNA	UP	1.21802	-0.7656	8.05077	1.11871e-14	5.22546e-13	22.5955
BEND6	mRNA	UP	1.2177	-3.56686	6.00071	4.6594e-09	1.20696e-07	10.0549
TTC16	mRNA	UP	1.21696	-3.07008	8.85886	3.35943e-17	1.92113e-15	28.3631
OLFM1	mRNA	UP	1.21669	0.156453	6.23195	1.24746e-09	3.51184e-08	11.1757
CCL3L3	mRNA	UP	1.21559	-0.0864203	7.62442	2.06034e-13	8.69827e-12	19.7024
AXL	mRNA	UP	1.21488	2.97402	12.2759	2.54028e-29	3.10942e-27	55.7163
SATB1-AS1	lncRNA	UP	1.21397	-3.01381	6.37303	5.4796e-10	1.63067e-08	12.1253
IGHV3OR16-8	undefined	UP	1.21156	-5.75626	9.9735	6.39595e-21	4.63901e-19	36.651
INPP5D	mRNA	UP	1.21102	3.17322	14.9617	5.79546e-40	1.43381e-37	80.0386
PTGIR	mRNA	UP	1.21029	0.724733	8.75103	7.44447e-17	4.15545e-15	27.4455
TMEM173	mRNA	UP	1.20984	3.33403	13.5263	3.43859e-34	5.73626e-32	66.826
ERICH5	mRNA	UP	1.20905	3.66945	3.79276	0.000173778	0.00152166	-0.507338
SLC8A1	mRNA	UP	1.2086	1.03658	11.802	1.58751e-27	1.71015e-25	51.7021
AF127936.5	lncRNA	UP	1.20851	-4.43823	9.15472	3.66953e-18	2.22948e-16	30.5308
TCAF2	mRNA	UP	1.20849	0.798667	7.47514	5.56669e-13	2.27926e-11	18.6736
SGCA	mRNA	UP	1.20787	-0.824297	5.67397	2.80689e-08	6.34407e-07	8.21571
TMEM130	mRNA	UP	1.20732	-2.75087	5.05077	6.90433e-07	1.18775e-05	5.21794
AMICA1	mRNA	UP	1.20659	3.05083	10.0834	2.66314e-21	1.9633e-19	37.4126
WFDC1	mRNA	UP	1.20642	-0.0887764	7.57125	2.94021e-13	1.22447e-11	19.3539
FCER2	mRNA	UP	1.20587	-2.79824	7.27516	2.06242e-12	7.96657e-11	17.5603
XCL1	mRNA	UP	1.20526	-1.4403	6.70992	7.26492e-11	2.40327e-09	14.0379
CNTN1	mRNA	UP	1.20496	-3.49804	3.63776	0.000313789	0.00252011	-0.57287
RP11-1166P10.8	undefined	UP	1.20441	-5.63154	8.57505	2.69142e-16	1.44567e-14	26.1724
GALNT5	mRNA	UP	1.20398	-3.7605	5.41374	1.10831e-07	2.22911e-06	6.99212
GYPE	mRNA	UP	1.20365	-4.38919	8.47874	5.39985e-16	2.83526e-14	25.6321
IGKV2-28	undefined	UP	1.20332	-5.77725	8.20786	3.72221e-15	1.80505e-13	23.5567
RP4-601P9.2	lncRNA	DOWN	-1.20331	-2.35747	-4.26852	2.49961e-05	0.000286222	1.77722
RHBG	mRNA	DOWN	-1.20326	1.93491	-3.00704	0.00281712	0.0156147	-2.93963
ABI3	mRNA	UP	1.20292	2.56064	16.0915	1.31984e-44	4.5065e-42	90.6743
HLA-F	mRNA	UP	1.20238	6.09347	9.7872	2.79011e-20	1.94864e-18	34.8454
ARHGAP22	mRNA	UP	1.20218	0.289483	10.9733	1.83246e-24	1.6435e-22	44.7542
BNC2	mRNA	UP	1.20203	-1.13542	7.79181	6.65058e-14	2.92621e-12	20.8643
SFMBT2	mRNA	UP	1.202	1.24928	10.803	7.56514e-24	6.49567e-22	43.3136
ANK1	mRNA	UP	1.20181	-2.21099	6.81656	3.77061e-11	1.28071e-09	14.7085
ARHGAP25	mRNA	UP	1.19966	2.50517	16.8949	6.07161e-48	2.83602e-45	98.3086
LGR5	mRNA	DOWN	-1.19908	-0.145267	-2.83402	0.00484698	0.0240055	-3.26046
GRAMD1B	mRNA	UP	1.19841	1.64419	5.51287	6.60807e-08	1.38686e-06	7.21099
C9orf139	lncRNA	UP	1.1984	-2.07151	12.0244	2.30023e-28	2.64899e-26	53.6644
PRSS3	mRNA	UP	1.19837	-0.1002	2.96945	0.00317647	0.0171932	-2.88149
CXCL12	mRNA	UP	1.197	4.42881	6.59589	1.45225e-10	4.66661e-09	12.9397
RP11-47I22.2	lncRNA	UP	1.19675	-4.0778	6.21018	1.41453e-09	3.9517e-08	11.2065
CDH11	mRNA	UP	1.19669	1.69325	6.31774	7.5768e-10	2.21304e-08	11.5513
S100A3	mRNA	UP	1.19657	-2.08352	7.09602	6.52344e-12	2.3955e-10	16.4157
RCAN2	mRNA	UP	1.19596	2.07689	7.95289	2.20476e-14	1.01362e-12	21.7587
LILRA6	mRNA	UP	1.19539	-0.670123	11.683	4.43113e-27	4.66162e-25	50.7323
RNF150	mRNA	UP	1.19524	-1.03847	5.62867	3.57784e-08	7.92186e-07	7.9935
RP11-848P1.3	lncRNA	UP	1.19488	-0.994432	13.2603	3.85992e-33	6.02591e-31	64.5235
LRRN3	mRNA	UP	1.19487	-2.98295	7.21321	3.0785e-12	1.16415e-10	17.1729
SMCO2	mRNA	UP	1.19387	-3.35224	6.68255	8.58563e-11	2.82098e-09	13.9333
GGT5	mRNA	UP	1.19371	3.68575	6.99088	1.26987e-11	4.54314e-10	15.3919
CCRL2	mRNA	UP	1.19319	0.554126	13.3226	2.19371e-33	3.49957e-31	65.0737
RP11-133K1.12	lncRNA	UP	1.19292	-4.29442	9.88277	1.31309e-20	9.38401e-19	36.0721
RP3-477O4.14	lncRNA	UP	1.1929	-3.32581	10.9269	2.69876e-24	2.39108e-22	44.4312
ADAM12	mRNA	UP	1.19093	-0.112803	5.78645	1.52612e-08	3.6444e-07	8.76055
APOL4	mRNA	UP	1.19055	1.19349	9.11021	5.13495e-18	3.08134e-16	30.0538
RP1-244F24.1	lncRNA	UP	1.19047	-4.72137	8.17273	4.76687e-15	2.2964e-13	23.4789
TRBV27	undefined	UP	1.19024	-5.248	8.04357	1.1762e-14	5.48522e-13	22.5148
SSC5D	mRNA	UP	1.1901	0.322661	6.55696	1.83595e-10	5.83855e-09	13.0319
ARHGDIB	mRNA	UP	1.19005	5.5461	18.4252	2.38262e-54	2.48418e-51	112.915
NLRC3	mRNA	UP	1.18997	0.885833	14.3958	1.14504e-37	2.35407e-35	74.8394
ST6GALNAC5	mRNA	UP	1.18819	-3.44971	5.04115	7.23718e-07	1.23936e-05	5.18683
IGHV3OR15-7	undefined	UP	1.18815	-5.72013	9.06818	7.0455e-18	4.2019e-16	29.7452
SPTSSB	mRNA	UP	1.18789	-2.26992	4.60826	5.58588e-06	7.74686e-05	3.19967
CCL8	mRNA	UP	1.18775	-0.61678	8.28399	2.17261e-15	1.08051e-13	24.1974
MATK	mRNA	UP	1.1862	0.982234	12.0525	1.79941e-28	2.10124e-26	53.8593
SLC38A5	mRNA	UP	1.18549	-0.2674	7.70151	1.22656e-13	5.28136e-12	20.2211
TRBV12-3	undefined	UP	1.1849	-5.2172	8.97489	1.41728e-17	8.29998e-16	29.1309
SORCS2	mRNA	UP	1.1841	1.09744	4.68	4.0223e-06	5.79448e-05	3.29412
MICAL1	mRNA	UP	1.18351	3.4272	12.0547	1.76616e-28	2.06655e-26	53.768
LGALS3BP	mRNA	UP	1.18274	7.85185	6.96908	1.45667e-11	5.19235e-10	14.8444
TRAV22	undefined	UP	1.18271	-5.36588	9.28193	1.39708e-18	8.80899e-17	31.3925
EGR3	mRNA	UP	1.18256	-0.625764	7.93217	2.54327e-14	1.1574e-12	21.783
INMT	mRNA	UP	1.1818	1.83077	5.82551	1.2324e-08	3.00193e-07	8.8256
RP11-731F5.2	lncRNA	UP	1.18147	-5.45218	8.24871	2.78954e-15	1.36638e-13	23.9024
RASGRP4	mRNA	UP	1.18127	-0.331688	14.2755	3.49804e-37	6.9e-35	73.7337
ARL4C	mRNA	UP	1.18096	3.78658	9.86769	1.4793e-20	1.05331e-18	35.665
PGR	mRNA	UP	1.17999	-2.09163	5.08672	5.7864e-07	1.01183e-05	5.36336
CCDC136	mRNA	UP	1.17995	-2.26179	8.59956	2.2526e-16	1.21667e-14	26.4814
TRDV1	undefined	UP	1.17889	-5.08804	8.6717	1.33153e-16	7.30675e-15	26.9459
AL928768.3	lncRNA	UP	1.17885	-5.14811	7.21977	2.95097e-12	1.11809e-10	17.1131
S100A6	mRNA	UP	1.17877	5.29196	7.16092	4.30861e-12	1.6054e-10	16.3084
MXRA5	mRNA	UP	1.17828	1.73209	6.26303	1.04195e-09	2.97342e-08	11.2376
EMR4P	undefined	UP	1.17816	-2.83032	7.53048	3.85741e-13	1.59733e-11	19.1994
KAL1	mRNA	UP	1.17734	-0.636637	6.73903	6.07881e-11	2.01891e-09	14.1701
CPVL	mRNA	UP	1.17689	3.79832	8.16503	5.03169e-15	2.42197e-13	23.084
RP11-785D18.3	lncRNA	UP	1.17593	-3.91196	3.98658	8.068e-05	0.000788923	0.698983
STK17B	mRNA	UP	1.17355	2.73602	11.4254	4.02724e-26	4.01946e-24	48.4228
LRRK1	mRNA	UP	1.17354	1.20998	10.6962	1.83086e-23	1.54477e-21	42.4413
PAPLN	mRNA	UP	1.17334	2.25893	5.40906	1.13549e-07	2.27905e-06	6.63756
STX11	mRNA	UP	1.17224	0.442805	8.75134	7.42737e-17	4.14987e-15	27.4632
AP001046.5	lncRNA	UP	1.17142	-1.7857	9.46977	3.30793e-19	2.14839e-17	32.8807
MLC1	mRNA	UP	1.17053	-2.40655	8.47341	5.6109e-16	2.93815e-14	25.5893
PRUNE2	mRNA	UP	1.17029	-0.376524	7.18773	3.62732e-12	1.36638e-10	16.9097
ABI3BP	mRNA	UP	1.16959	0.902891	6.38054	5.24274e-10	1.56497e-08	11.9683
RP11-532F12.5	lncRNA	UP	1.16922	-2.02805	4.16245	3.91438e-05	0.000420668	1.33856
SLFN13	mRNA	UP	1.1688	1.11691	5.61322	3.88528e-08	8.55392e-07	7.7661
CDHR1	mRNA	UP	1.16864	-2.2731	6.23185	1.24823e-09	3.51231e-08	11.305
MMP19	mRNA	UP	1.16837	1.7913	9.73827	4.09728e-20	2.81776e-18	34.7875
AC021188.4	lncRNA	UP	1.1683	-3.95924	9.71783	4.80918e-20	3.29183e-18	34.7993
IL15	mRNA	UP	1.16822	0.719677	10.628	3.21026e-23	2.64743e-21	41.9079
SLPI	mRNA	UP	1.16815	5.02833	3.54761	0.000438388	0.00334241	-1.50801
ACAN	mRNA	UP	1.16784	-0.883804	4.9126	1.34854e-06	2.17867e-05	4.4859
ANKFN1	mRNA	DOWN	-1.1675	-4.0558	-3.4418	0.000643436	0.00461357	-1.24847
MACC1	mRNA	UP	1.16728	-1.88963	4.88686	1.52512e-06	2.43564e-05	4.42412
TNFSF9	mRNA	UP	1.16724	-1.52177	5.85757	1.03322e-08	2.53794e-07	9.22224
NKD1	mRNA	DOWN	-1.16703	1.77955	-3.62853	0.00032482	0.0025923	-0.926372
RP4-728D4.2	lncRNA	UP	1.16586	-3.04453	10.3736	2.56814e-22	2.00731e-20	39.9452
RP11-750H9.5	lncRNA	UP	1.16585	-2.16615	8.16273	5.11389e-15	2.45546e-13	23.4161
CTC-573N18.1	lncRNA	UP	1.16566	-4.18447	4.67466	4.12244e-06	5.92266e-05	3.5142
DPEP3	mRNA	UP	1.16543	-4.15409	7.17847	3.8496e-12	1.44359e-10	16.9559
EYA2	mRNA	UP	1.16523	-1.43155	5.60343	4.0933e-08	8.96457e-07	7.88505
SLC37A2	mRNA	UP	1.16446	1.98248	11.6655	5.15394e-27	5.39289e-25	50.4976
LINC00877	lncRNA	UP	1.1636	-3.32777	7.78221	7.09941e-14	3.1143e-12	20.8621
RASAL1	mRNA	UP	1.16295	-1.65731	4.26246	2.56512e-05	0.000292188	1.71999
NTRK1	mRNA	UP	1.16212	-3.63626	7.77465	7.47361e-14	3.27353e-12	20.8134
ARHGEF4	mRNA	UP	1.16105	-2.00932	4.48844	9.57747e-06	0.000124069	2.67422
RP11-38M8.1	lncRNA	UP	1.161	-1.78184	5.17442	3.74495e-07	6.80113e-06	5.76744
RFPL1S	lncRNA	UP	1.16089	-2.93225	5.73177	2.05473e-08	4.77015e-07	8.61005
AHNAK2	mRNA	UP	1.16069	0.137637	4.39596	1.44055e-05	0.000177321	2.14952
IGKV1-33	undefined	UP	1.16062	-5.77041	8.37407	1.14414e-15	5.8445e-14	24.719
WDR86-AS1	lncRNA	UP	1.1601	-3.03551	6.88775	2.42355e-11	8.39784e-10	15.1611
FOXL1	mRNA	UP	1.16004	-1.48254	6.43049	3.90376e-10	1.19334e-08	12.4021
SEZ6L	mRNA	UP	1.16001	-4.21549	6.22848	1.27273e-09	3.5778e-08	11.3065
RP11-493L12.5	lncRNA	UP	1.15957	-5.4058	8.34533	1.40462e-15	7.13144e-14	24.5825
RGS4	mRNA	UP	1.1579	0.180038	5.82743	1.21951e-08	2.97426e-07	8.95811
PRRX1	mRNA	UP	1.15719	0.6076	6.99948	1.20289e-11	4.31937e-10	15.6757
SELM	mRNA	UP	1.15716	4.18148	6.4071	4.48277e-10	1.35755e-08	11.8595
MUC12	mRNA	UP	1.15714	-2.62699	5.33435	1.66801e-07	3.25176e-06	6.5804
ANK2	mRNA	UP	1.15646	0.580722	7.50725	4.50048e-13	1.8531e-11	18.896
SLC7A8	mRNA	UP	1.15607	1.94018	9.63087	9.48601e-20	6.37353e-18	33.9495
OLR1	mRNA	UP	1.15577	-1.33284	4.39146	1.4692e-05	0.000180367	2.23104
COL5A1	mRNA	UP	1.15534	4.63853	6.24215	1.176e-09	3.33639e-08	10.8754
L1CAM	mRNA	UP	1.15527	-2.70507	5.70214	2.41174e-08	5.51132e-07	8.44933
AKR1B15	mRNA	UP	1.1542	-0.421749	3.00164	0.0028663	0.0158375	-2.76337
NTS	mRNA	UP	1.15409	-1.64777	2.74647	0.00631647	0.0295418	-3.39561
COL3A1	mRNA	UP	1.15356	7.01649	5.96223	5.78013e-09	1.47631e-07	9.07972
IGHV3-19	undefined	UP	1.15346	-5.69126	9.47085	3.28036e-19	2.13285e-17	32.7744
TRBV13	undefined	UP	1.15268	-5.46696	8.20858	3.70333e-15	1.79739e-13	23.6203
C15orf48	mRNA	UP	1.14999	0.933321	4.87268	1.63169e-06	2.58533e-05	4.17242
ST8SIA6	mRNA	UP	1.14997	-4.00338	6.40437	4.55573e-10	1.37607e-08	12.3094
MGAT3	mRNA	UP	1.14995	-0.540007	7.94449	2.3363e-14	1.06988e-12	21.862
PLBD1	mRNA	UP	1.14958	1.88906	6.7915	4.4021e-11	1.48093e-09	14.3163
CLEC4D	mRNA	UP	1.14943	-5.0256	8.31264	1.77261e-15	8.89152e-14	24.4142
HHIP-AS1	lncRNA	UP	1.14942	-3.45305	5.51673	6.47527e-08	1.36227e-06	7.50995
APBA2	mRNA	UP	1.14934	-0.340429	6.0287	3.98056e-09	1.04315e-07	10.0799
M1AP	mRNA	UP	1.14932	-3.09831	8.27707	2.28197e-15	1.12913e-13	24.226
IFI27L2	mRNA	UP	1.14922	2.19628	8.9714	1.45467e-17	8.51039e-16	28.9653
GIMAP4	mRNA	UP	1.14912	3.76344	14.6389	1.18937e-38	2.62051e-36	77.013
CARD17	mRNA	UP	1.14905	-4.92121	8.689	1.17329e-16	6.46884e-15	27.0986
LGI2	mRNA	UP	1.14898	-0.254502	7.07658	7.38241e-12	2.70412e-10	16.2075
SDS	mRNA	UP	1.14812	6.12067	3.13294	0.00186766	0.0111318	-2.9686
SFRP4	mRNA	UP	1.14776	0.790919	5.04315	7.16674e-07	1.22819e-05	4.97472
ENPP5	mRNA	UP	1.14753	-0.903189	3.72884	0.000222279	0.00187711	-0.362395
ARNT2	mRNA	UP	1.14691	0.344821	4.42248	1.28233e-05	0.000160084	2.24472
FCGR2C	undefined	UP	1.1463	-0.90181	6.05222	3.48568e-09	9.20482e-08	10.2431
RP11-295P22.2	undefined	UP	1.14603	-5.7941	8.67203	1.3283e-16	7.2959e-15	26.8331
ACSL6	mRNA	DOWN	-1.14601	2.21759	-4.95922	1.07765e-06	1.77692e-05	4.46942
CD68	mRNA	UP	1.14601	0.171921	10.0508	3.45473e-21	2.54044e-19	37.3105
B3GNT7	mRNA	UP	1.14518	0.306819	6.84969	3.07089e-11	1.05223e-09	14.779
CYSLTR1	mRNA	UP	1.14505	-0.296051	11.9571	4.13151e-28	4.62119e-26	53.0701
FSTL3	mRNA	UP	1.14426	3.80188	6.56596	1.73929e-10	5.54624e-09	12.8186
C5AR1	mRNA	UP	1.14338	2.49413	11.6284	7.08849e-27	7.37746e-25	50.1571
SH3BP1	mRNA	UP	1.14323	2.34613	9.49186	2.78934e-19	1.82375e-17	32.8591
MUC1	mRNA	UP	1.14319	0.213611	5.04661	7.04634e-07	1.21076e-05	5.03418
NTRK3	mRNA	UP	1.14316	-2.6314	5.7531	1.83012e-08	4.28621e-07	8.71405
HTR3A	mRNA	UP	1.14293	-4.29324	4.69953	3.67582e-06	5.35479e-05	3.62067
IGLV5-37	undefined	UP	1.14267	-5.66591	8.07466	9.47231e-15	4.45656e-13	22.6624
LILRB3	mRNA	UP	1.14264	0.172342	12.9293	7.63599e-32	1.10631e-29	61.5649
CXCR2	mRNA	UP	1.14188	-2.8391	6.96543	1.49043e-11	5.29974e-10	15.6313
KRT5	mRNA	UP	1.14186	-3.16543	3.64194	0.000308907	0.00248843	-0.562561
IGLV3-12	undefined	UP	1.14157	-5.65806	8.80598	4.9667e-17	2.80455e-15	27.8316
ABHD1	mRNA	DOWN	-1.14095	0.519522	-6.22018	1.33528e-09	3.74103e-08	11.0853
HAR1A	lncRNA	UP	1.13968	-4.17625	6.67567	8.95342e-11	2.93852e-09	13.8883
SLC24A4	mRNA	UP	1.13943	-2.28001	12.2811	2.42767e-29	2.97783e-27	55.8826
D4S234E	mRNA	UP	1.13937	-2.61012	7.7935	6.57445e-14	2.89708e-12	20.9257
CLEC4A	mRNA	UP	1.13895	-0.0849472	15.4213	7.63644e-42	2.21825e-39	84.3605
ST6GAL2	mRNA	UP	1.13858	-1.90667	4.42967	1.24241e-05	0.000155567	2.42162
SAMD11	mRNA	UP	1.13783	-0.541328	5.24855	2.58051e-07	4.86969e-06	6.05448
GEM	mRNA	UP	1.13744	1.9304	6.31169	7.84935e-10	2.28702e-08	11.4987
MEDAG	mRNA	UP	1.13743	-1.41717	5.75063	1.85481e-08	4.34055e-07	8.65024
RAB38	mRNA	UP	1.13716	-1.44556	7.04523	9.00783e-12	3.26874e-10	16.0753
RNASE2	mRNA	UP	1.13713	-2.88695	5.56963	4.898e-08	1.05645e-06	7.76982
2020-03-01	mRNA	UP	1.13709	1.4653	14.0842	2.05285e-36	3.79304e-34	71.9698
EPHB3	mRNA	UP	1.1354	-0.218707	5.47842	7.91579e-08	1.63603e-06	7.17377
CD97	mRNA	UP	1.13479	4.57354	9.83469	1.91947e-20	1.35681e-18	35.347
CDH17	mRNA	UP	1.13458	-3.37919	4.02771	6.82835e-05	0.000682683	0.857076
UNC13D	mRNA	UP	1.13328	2.40642	10.1428	1.65516e-21	1.2358e-19	37.9233
IFI44	mRNA	UP	1.13302	3.3841	8.29202	2.05223e-15	1.02239e-13	24.0003
PLCH2	mRNA	UP	1.13296	1.34547	4.5818	6.29853e-06	8.61449e-05	2.84486
ST6GALNAC1	mRNA	UP	1.13245	-3.19643	6.43991	3.69194e-10	1.13037e-08	12.5128
RAB31	mRNA	UP	1.13223	3.24499	10.9744	1.81568e-24	1.63096e-22	44.619
VNN3	mRNA	UP	1.13197	2.73676	4.6816	3.99289e-06	5.76135e-05	3.16589
GPRIN3	mRNA	UP	1.13092	2.5875	8.47597	5.5087e-16	2.88722e-14	25.3552
IGHV1OR15-9	undefined	UP	1.13064	-5.45321	6.87579	2.61097e-11	9.00453e-10	14.9363
POF1B	mRNA	UP	1.13032	-1.05842	3.37615	0.000812506	0.00561162	-1.5596
CATSPER1	mRNA	UP	1.1295	-2.8307	9.12593	4.56098e-18	2.74821e-16	30.3213
MAP1A	mRNA	UP	1.1295	0.817885	7.57245	2.91685e-13	1.2156e-11	19.3061
METRNL	mRNA	UP	1.12923	2.88052	8.26841	2.4264e-15	1.19755e-13	23.8731
NXF3	mRNA	UP	1.12772	-3.94469	5.95542	6.00426e-09	1.52821e-07	9.80835
AC145110.1	lncRNA	UP	1.12737	-4.58862	8.09054	8.47866e-15	4.00226e-13	22.9248
RRAD	mRNA	UP	1.12721	0.329816	5.94242	6.45581e-09	1.63458e-07	9.5651
GDF10	mRNA	UP	1.12718	-3.44614	3.82881	0.000151024	0.0013487	0.111297
ADCY7	mRNA	UP	1.1267	0.397403	7.81128	5.82431e-14	2.5704e-12	20.9133
RHOV	mRNA	UP	1.12661	-2.55844	4.13614	4.36881e-05	0.000462943	1.25747
RP11-366M4.11	undefined	UP	1.12639	-3.89212	6.88831	2.41509e-11	8.3735e-10	15.1699
GCNT3	mRNA	UP	1.12614	0.691061	4.02199	6.98907e-05	0.000696486	0.607625
APOBR	mRNA	UP	1.12605	2.2321	15.4484	5.91378e-42	1.73511e-39	84.6161
AC069363.1	lncRNA	UP	1.12596	-4.45347	7.02093	1.05053e-11	3.78625e-10	15.9659
AC006129.1	lncRNA	UP	1.12525	-4.67475	8.20395	3.82634e-15	1.85401e-13	23.6995
LINC00092	lncRNA	UP	1.12505	-2.93215	6.94623	1.68139e-11	5.94256e-10	15.5158
SSTR3	mRNA	UP	1.12478	-4.05853	4.82899	2.00734e-06	3.1056e-05	4.20667
RP11-286H14.8	lncRNA	DOWN	-1.12449	-3.0214	-7.18679	3.64926e-12	1.37287e-10	17.0071
TDO2	mRNA	UP	1.12447	6.08324	4.20256	3.30729e-05	0.000364482	0.822944
DDX26B	mRNA	UP	1.1244	0.193753	9.1705	3.25682e-18	1.98908e-16	30.5558
CTC-378H22.1	lncRNA	UP	1.12398	-4.62263	8.95908	1.59477e-17	9.31137e-16	29.0807
ADAMTS7P4	undefined	UP	1.12341	-3.48516	9.21054	2.40443e-18	1.48873e-16	30.9558
TRPV2	mRNA	UP	1.12326	2.74131	11.885	7.73592e-28	8.55449e-26	52.3402
SLC1A5	mRNA	UP	1.12304	3.69159	7.31316	1.61118e-12	6.30508e-11	17.417
CLIC2	mRNA	UP	1.12285	2.15708	11.4746	2.64653e-26	2.68735e-24	48.8686
IKBKE	mRNA	UP	1.12248	2.15528	8.18987	4.22527e-15	2.04392e-13	23.3786
CRISPLD2	mRNA	UP	1.12142	3.07034	6.44135	3.66058e-10	1.12194e-08	12.1528
RP3-460G2.2	lncRNA	UP	1.12133	-3.01372	4.19346	3.43671e-05	0.000377108	1.49842
FAM225A	lncRNA	UP	1.12124	-3.16877	6.48383	2.84373e-10	8.85058e-09	12.7662
ZCCHC18	mRNA	UP	1.12087	-3.20314	8.75194	7.39492e-17	4.1357e-15	27.5905
AC144831.1	lncRNA	UP	1.12011	-2.51097	7.23462	2.68126e-12	1.02455e-10	17.2974
SSPN	mRNA	UP	1.11966	-0.0290903	6.12595	2.29325e-09	6.23642e-08	10.5955
PDLIM4	mRNA	UP	1.11925	-0.883634	6.59032	1.50191e-10	4.81824e-09	13.3018
SEMA3E	mRNA	UP	1.11885	-3.45157	3.33167	0.000949691	0.00638027	-1.59991
AKR1B10P1	undefined	UP	1.11841	-1.84215	3.23223	0.00133777	0.00847809	-1.97243
TMEM132E	mRNA	UP	1.11835	-2.00239	5.21734	3.02006e-07	5.60853e-06	5.98489
FHOD3	mRNA	UP	1.11831	-0.966696	4.08963	5.29761e-05	0.000546583	0.991882
FAM43B	mRNA	UP	1.11769	-2.39904	4.565	6.79533e-06	9.21838e-05	3.01816
GREB1	mRNA	DOWN	-1.1172	2.64946	-5.20242	3.25521e-07	5.99375e-06	5.58757
HLA-V	undefined	UP	1.11609	-1.84681	4.9388	1.18915e-06	1.94484e-05	4.66079
AC007277.3	lncRNA	DOWN	-1.11595	-3.73467	-4.79991	2.3022e-06	3.51079e-05	4.07702
TRPV6	mRNA	UP	1.11568	-2.89696	3.69886	0.000249182	0.00206769	-0.368368
CTD-2313F11.1	lncRNA	UP	1.11519	-5.28533	8.91886	2.15187e-17	1.24768e-15	28.7117
MGP	mRNA	UP	1.1142	4.34845	6.23415	1.2317e-09	3.47082e-08	10.8569
TRAV20	undefined	UP	1.11385	-5.30086	8.81384	4.68662e-17	2.65153e-15	27.9472
SCG2	mRNA	UP	1.11365	-3.10711	5.17592	3.7169e-07	6.7565e-06	5.82231
LBP	mRNA	UP	1.11357	8.50128	5.00326	8.70632e-07	1.46791e-05	4.038
CXCL2	mRNA	UP	1.11353	4.08334	5.79182	1.48207e-08	3.54792e-07	8.45669
MUC6	mRNA	UP	1.11348	-1.47806	3.12577	0.00191261	0.0113499	-2.3214
RP11-278H7.5	undefined	DOWN	-1.11316	-4.518	-5.28946	2.09724e-07	4.02404e-06	6.34586
OSMR	mRNA	UP	1.11286	3.98384	7.28686	1.91168e-12	7.4263e-11	17.2244
AC019181.2	lncRNA	DOWN	-1.11276	-2.49101	-6.26214	1.04735e-09	2.98592e-08	11.4825
RP11-443C10.1	lncRNA	UP	1.11197	-4.34167	6.97942	1.36491e-11	4.87718e-10	15.7164
ZNF365	mRNA	UP	1.11194	-3.94584	6.54306	1.99569e-10	6.31556e-09	13.1133
GCNT1	mRNA	UP	1.11185	0.445939	8.26431	2.4979e-15	1.22765e-13	24.0043
FYTTD1P1	undefined	DOWN	-1.11182	-1.80365	-4.53155	7.89914e-06	0.000104844	2.84762
XXYLT1-AS2	lncRNA	UP	1.11181	-5.22901	8.31709	1.71736e-15	8.62179e-14	24.4144
SERPINA7	mRNA	UP	1.1106	6.32697	3.39799	0.000752146	0.00526164	-2.14866
SLC4A10	mRNA	UP	1.10992	-3.31766	6.36079	5.88821e-10	1.74603e-08	12.0609
FA2H	mRNA	UP	1.10984	-2.71458	3.84302	0.000142853	0.00128636	0.14708
RHBDL3	mRNA	DOWN	-1.10965	-1.79367	-4.0734	5.66373e-05	0.000579837	0.97748
SGPP2	mRNA	UP	1.10939	-0.933774	4.44547	1.15875e-05	0.000146473	2.43237
RP11-47L3.1	lncRNA	UP	1.10928	-2.87165	9.69198	5.88719e-20	4.00624e-18	34.5971
RP11-344B5.2	lncRNA	UP	1.10922	-2.25159	8.02588	1.33009e-14	6.18805e-13	22.4817
RNASE1	mRNA	UP	1.10921	5.2238	9.7994	2.53479e-20	1.77456e-18	35.0179
MTHFD2	mRNA	UP	1.10875	1.88351	9.72156	4.67064e-20	3.20076e-18	34.6526
TBX1	mRNA	UP	1.10774	-2.8363	5.03328	7.52114e-07	1.28328e-05	5.13872
DGKA	mRNA	UP	1.10746	2.06575	11.3639	6.7997e-26	6.72905e-24	47.9383
CPNE5	mRNA	UP	1.10706	0.493104	9.01513	1.04896e-17	6.16775e-16	29.3882
TNFRSF11B	mRNA	UP	1.10651	1.37156	4.62351	5.21106e-06	7.28413e-05	3.02405
LINGO3	mRNA	UP	1.10646	-4.13638	7.83748	4.87063e-14	2.16589e-12	21.2286
KCNC2	mRNA	UP	1.10631	-4.1572	3.62663	0.000327135	0.00260686	-0.617546
RAB42	mRNA	UP	1.10629	-0.22742	8.05664	1.07397e-14	5.02047e-13	22.6086
DKK4	mRNA	DOWN	-1.1057	-2.18331	-2.88238	0.0041757	0.0213771	-2.99428
ACP5	mRNA	UP	1.1054	4.58016	7.01166	1.1139e-11	4.01217e-10	15.4419
ZNF469	mRNA	UP	1.10493	-0.0645454	7.69733	1.26169e-13	5.42463e-12	20.1819
MCF2L2	mRNA	UP	1.10478	-1.60827	5.27672	2.23749e-07	4.26095e-06	6.2548
TMEM26	mRNA	UP	1.10473	-1.14698	9.05593	7.72505e-18	4.59779e-16	29.7624
RPL4P1	undefined	UP	1.10447	-4.48247	8.32511	1.6222e-15	8.19337e-14	24.5513
RP11-23P13.6	lncRNA	UP	1.10434	-2.34359	6.22515	1.29747e-09	3.64035e-08	11.2701
C11orf45	mRNA	UP	1.10425	-0.877427	7.42993	7.50135e-13	3.04365e-11	18.4789
CTSE	mRNA	UP	1.10354	-2.78934	3.40638	0.000730097	0.00512974	-1.37162
LINC00925	lncRNA	UP	1.10352	-1.96859	4.62211	5.24432e-06	7.31836e-05	3.24666
RP11-395N3.1	lncRNA	DOWN	-1.10337	-4.52964	-6.83624	3.33817e-11	1.13913e-09	14.8295
ADAP2	mRNA	UP	1.10291	2.4704	14.2314	5.265e-37	1.02469e-34	73.2952
CEACAM6	mRNA	UP	1.10281	-4.02892	3.55214	0.000431165	0.00329578	-0.870824
FCER1A	mRNA	UP	1.10184	-1.27399	5.45623	8.88764e-08	1.82398e-06	7.12745
SUSD5	mRNA	UP	1.10175	-2.06904	5.12131	4.87734e-07	8.67417e-06	5.52693
RP11-973H7.4	lncRNA	UP	1.10161	-4.98312	6.04494	3.63215e-09	9.56565e-08	10.2204
GNG2	mRNA	UP	1.10103	2.22361	14.109	1.63259e-36	3.06503e-34	72.1791
GPA33	mRNA	UP	1.10056	-4.78556	7.88269	3.57385e-14	1.60513e-12	21.5018
AC011294.3	lncRNA	UP	1.09974	-1.73938	4.36214	1.6696e-05	0.000201954	2.13215
GPRC5A	mRNA	UP	1.09928	-1.4165	4.74826	2.9318e-06	4.3568e-05	3.77374
IGHV3-47	undefined	UP	1.09851	-5.15921	7.0528	8.58564e-12	3.12525e-10	16.0828
AC000403.4	lncRNA	UP	1.09816	-3.39489	8.11681	7.05608e-15	3.35491e-13	23.1231
KRT36	mRNA	UP	1.09808	-5.14223	8.82061	4.45822e-17	2.53212e-15	28.0211
GDF6	mRNA	UP	1.09775	-3.07311	5.18936	3.47529e-07	6.35489e-06	5.88622
FCGR3B	mRNA	UP	1.09663	-1.68372	4.9278	1.25368e-06	2.04067e-05	4.60195
NLRP7	mRNA	UP	1.09626	-5.02157	6.88931	2.40007e-11	8.32637e-10	15.0994
CTD-2547L24.4	lncRNA	UP	1.09533	-4.97898	8.3835	1.06954e-15	5.47302e-14	24.9166
HOXC4	mRNA	UP	1.09454	-2.76641	5.84242	1.12309e-08	2.74827e-07	9.19061
FFAR2	mRNA	UP	1.09347	-2.38445	6.23742	1.20862e-09	3.41401e-08	11.3404
SLC16A12	mRNA	DOWN	-1.09335	0.112934	-4.17625	3.69452e-05	0.000400579	1.257
GIMAP1	mRNA	UP	1.09321	2.08859	12.8358	1.76496e-31	2.47124e-29	60.6843
KCNK3	mRNA	UP	1.09298	-2.22748	4.9621	1.06282e-06	1.75594e-05	4.78566
RP11-81H14.1	lncRNA	UP	1.09281	-3.6661	4.36715	1.63356e-05	0.000197881	2.21243
ZEB2-AS1	lncRNA	UP	1.09262	-3.64013	8.90687	2.35261e-17	1.36272e-15	28.7168
CTD-2005D20.1	undefined	DOWN	-1.09228	-2.50108	-4.15246	4.0814e-05	0.00043565	1.31919
RP11-327F22.2	lncRNA	UP	1.09065	-4.01245	9.2982	1.23403e-18	7.79775e-17	31.6102
PLEKHO2	mRNA	UP	1.09054	4.08493	16.5793	1.25017e-46	4.99958e-44	95.2704
MS4A2	mRNA	UP	1.09045	-3.63673	5.02208	7.94373e-07	1.35004e-05	5.09915
MS4A4E	mRNA	UP	1.08957	-2.78921	8.9584	1.60289e-17	9.34947e-16	29.0864
C1QTNF7	mRNA	UP	1.08941	-1.7439	5.90651	7.88275e-09	1.96856e-07	9.49528
PIK3R6	mRNA	UP	1.0886	0.0172158	11.4728	2.68863e-26	2.72536e-24	48.9353
PDE4B	mRNA	UP	1.08788	2.2701	7.95128	2.22938e-14	1.02252e-12	21.7338
CLEC2D	mRNA	UP	1.0878	1.37218	10.2146	9.28911e-22	7.02543e-20	38.5516
EMR3	mRNA	UP	1.08706	-4.23349	6.26648	1.02128e-09	2.92015e-08	11.5207
RP11-294C11.2	undefined	UP	1.08529	-5.5487	7.82453	5.3211e-14	2.35723e-12	20.9899
RP11-493L12.4	lncRNA	UP	1.0852	-5.06169	8.0663	1.00402e-14	4.70857e-13	22.7095
HPGDS	mRNA	UP	1.08502	-1.30528	7.14944	4.63754e-12	1.72466e-10	16.7176
IGKV1D-42	undefined	UP	1.08439	-5.63707	7.46517	5.94606e-13	2.42778e-11	18.6035
LILRB5	mRNA	UP	1.08339	1.91295	8.65085	1.55047e-16	8.44468e-15	26.6502
MFAP2	mRNA	UP	1.08337	-0.303176	4.44647	1.15369e-05	0.000145928	2.39351
AMIGO2	mRNA	UP	1.08325	1.4985	6.91898	1.99427e-11	6.99336e-10	15.1193
MUC13	mRNA	UP	1.08281	3.73761	2.79182	0.00551146	0.0265312	-3.71441
PRRX2	mRNA	UP	1.08231	-3.72373	4.88179	1.56242e-06	2.48705e-05	4.45101
ODAM	mRNA	DOWN	-1.08214	-2.9806	-2.59926	0.00971377	0.0411073	-3.72108
TM6SF1	mRNA	UP	1.08164	-1.29441	7.32435	1.49796e-12	5.88172e-11	17.822
ZNF80	mRNA	UP	1.0815	-4.81511	7.04694	8.91044e-12	3.23742e-10	16.0999
LINC01150	lncRNA	UP	1.08111	-4.49174	8.0284	1.307e-14	6.08548e-13	22.5063
PRSS21	mRNA	UP	1.08088	-4.03333	4.64791	4.66107e-06	6.59748e-05	3.40301
RAB7B	mRNA	UP	1.08077	1.19289	9.72903	4.40508e-20	3.02587e-18	34.7489
BACE2	mRNA	UP	1.0806	3.39255	5.10396	5.31467e-07	9.38052e-06	5.04903
APCDD1L	mRNA	UP	1.0805	-4.74625	5.63211	3.51286e-08	7.79276e-07	8.06057
DPYSL4	mRNA	UP	1.08037	-2.03871	4.63985	4.83627e-06	6.81736e-05	3.32737
GP2	mRNA	UP	1.07835	-3.19344	2.81293	0.00516936	0.0252579	-3.15011
ITLN1	mRNA	UP	1.07831	-3.27774	4.47222	1.02934e-05	0.000132291	2.64794
RP4-541C22.5	lncRNA	UP	1.07817	-4.74743	5.15283	4.17068e-07	7.50657e-06	5.67523
CTC-505O3.2	lncRNA	DOWN	-1.07764	0.865976	-3.43984	0.000647968	0.00464354	-1.4949
BST2	mRNA	UP	1.07763	6.75803	6.63556	1.14239e-10	3.69985e-09	12.9441
C10orf105	mRNA	UP	1.07751	-4.00808	8.09053	8.47927e-15	4.00226e-13	22.9424
CD274	mRNA	UP	1.07747	0.328932	9.42439	4.69246e-19	3.02405e-17	32.4586
ZEB2	mRNA	UP	1.07725	3.09131	10.885	3.82803e-24	3.33593e-22	43.8894
PLEKHA4	mRNA	UP	1.07666	3.7565	7.95232	2.21335e-14	1.01597e-12	21.628
C19orf84	mRNA	UP	1.07652	-4.52401	7.41054	8.5222e-13	3.43163e-11	18.4172
ANTXR1	mRNA	UP	1.07626	3.13611	6.58422	1.55815e-10	4.99319e-09	12.9821
FCAR	mRNA	UP	1.07612	-4.3742	7.06074	8.16411e-12	2.97595e-10	16.217
LINC01010	lncRNA	UP	1.07601	-2.49845	5.01463	8.23737e-07	1.39448e-05	5.04071
EPO	mRNA	UP	1.07571	-1.58637	3.22685	0.00136249	0.00860775	-2.00363
F2RL1	mRNA	UP	1.07525	2.66177	4.66222	4.36509e-06	6.2314e-05	3.08667
TMC6	mRNA	UP	1.07519	3.61887	7.88728	3.46319e-14	1.55662e-12	21.1984
AP002954.4	lncRNA	UP	1.07514	-4.44917	7.16981	4.06969e-12	1.52221e-10	16.8933
HSPA7	undefined	UP	1.0751	0.36379	5.86669	9.82509e-09	2.4205e-07	9.15476
TNC	mRNA	UP	1.07403	3.21855	6.01996	4.18158e-09	1.0919e-07	9.76402
HMOX1	mRNA	UP	1.07403	5.28409	8.90137	2.45069e-17	1.41671e-15	28.2121
C1orf64	mRNA	DOWN	-1.07397	-3.49144	-3.25902	0.0012208	0.00785616	-1.83299
STK32A	mRNA	UP	1.07389	-3.52204	5.55606	5.2628e-08	1.12929e-06	7.71129
RASL11B	mRNA	UP	1.07386	-2.43251	4.65732	4.46429e-06	6.35903e-05	3.42051
TNFRSF19	mRNA	DOWN	-1.07341	1.17063	-4.00701	7.42781e-05	0.000734068	0.512272
RNF43	mRNA	DOWN	-1.07317	4.12041	-6.42089	4.13205e-10	1.25655e-08	11.9454
RP5-875H18.4	lncRNA	DOWN	-1.07283	-2.30093	-5.77702	1.60668e-08	3.81028e-07	8.8287
RP4-564F22.6	lncRNA	UP	1.07189	0.923499	4.9829	9.61064e-07	1.6083e-05	4.68193
IRF8	mRNA	UP	1.07166	3.41239	9.7154	4.90127e-20	3.35094e-18	34.5065
PLAU	mRNA	UP	1.07118	2.61463	10.82	6.56698e-24	5.66361e-22	43.3831
TCN1	mRNA	UP	1.07098	-4.55986	4.31923	2.01058e-05	0.000237107	1.98822
LAMC2	mRNA	UP	1.07091	-0.215205	3.84526	0.000141607	0.00127612	0.0118063
NHLRC4	mRNA	UP	1.07038	-2.06731	9.85365	1.65281e-20	1.174e-18	35.8353
LINC00519	lncRNA	UP	1.07026	-5.06676	7.06929	7.73245e-12	2.82348e-10	16.1989
BCORP1	undefined	UP	1.07015	-4.76514	6.09291	2.76781e-09	7.43008e-08	10.5193
CD79B	mRNA	UP	1.07004	1.24703	10.7691	1.00136e-23	8.54774e-22	43.0362
AOC4P	undefined	DOWN	-1.06943	2.12406	-4.82468	2.0486e-06	3.16099e-05	3.859
PCP4	mRNA	DOWN	-1.06933	-4.59314	-3.84101	0.000143984	0.00129514	0.113194
STAB1	mRNA	UP	1.06922	5.33836	12.7363	4.29493e-31	5.88657e-29	59.6207
GBGT1	mRNA	UP	1.06894	0.666045	10.9001	3.37461e-24	2.96737e-22	44.1365
CYP3A43	mRNA	DOWN	-1.06803	0.140103	-4.03326	6.67545e-05	0.000669345	0.694761
APOL3	mRNA	UP	1.06769	5.15413	8.18773	4.28933e-15	2.07147e-13	23.1247
RP3-492J12.2	lncRNA	UP	1.06714	-5.90931	10.0869	2.59024e-21	1.91197e-19	37.5
RP11-153M7.3	undefined	UP	1.06704	-4.47122	6.37114	5.54072e-10	1.64802e-08	12.1055
PARP15	mRNA	UP	1.06691	-0.138668	7.38427	1.01253e-12	4.04319e-11	18.145
FCN3	mRNA	UP	1.06665	1.28664	5.04974	6.93916e-07	1.19304e-05	4.96713
RP11-54O7.3	lncRNA	UP	1.06448	-2.64109	4.50586	8.86161e-06	0.000115828	2.77436
WISP1	mRNA	UP	1.06447	-0.272228	6.09435	2.74535e-09	7.37318e-08	10.4364
CABP4	mRNA	UP	1.06382	-1.18744	8.6119	2.05932e-16	1.11641e-14	26.5364
LYL1	mRNA	UP	1.06375	1.20226	13.1371	1.17591e-32	1.8005e-30	63.3972
C1orf127	mRNA	UP	1.0637	-2.19932	9.44347	4.0514e-19	2.61959e-17	32.6905
IGKJ5	undefined	UP	1.06367	-5.81455	9.09714	5.66631e-18	3.38627e-16	29.9353
LINC01503	lncRNA	UP	1.06347	0.158806	6.90822	2.133e-11	7.44853e-10	15.1447
RP11-403A3.3	lncRNA	UP	1.06323	-3.34362	3.38557	0.000785951	0.00545393	-1.42643
ITPRIPL1	mRNA	UP	1.06302	-0.723837	9.3913	6.05085e-19	3.87806e-17	32.2536
RP11-277P12.20	lncRNA	UP	1.06298	-4.23846	6.79293	4.36325e-11	1.46919e-09	14.5878
LINC01410	lncRNA	UP	1.06224	-2.6835	8.36527	1.21836e-15	6.20738e-14	24.8349
IGKV1-13	undefined	UP	1.0617	-5.89049	8.4391	7.1809e-16	3.73017e-14	25.1385
TNFAIP6	mRNA	UP	1.06158	-2.60211	4.88293	1.55394e-06	2.4749e-05	4.4361
WNT4	mRNA	UP	1.06157	0.517355	3.56615	0.000409484	0.00315916	-1.0401
FAM65B	mRNA	UP	1.06096	1.12748	8.44863	6.70571e-16	3.49265e-14	25.2573
SNAI3	mRNA	UP	1.06005	-0.711858	11.2963	1.20771e-25	1.18115e-23	47.4686
VENTX	mRNA	UP	1.05997	-1.71036	8.39445	9.88969e-16	5.07407e-14	25.0141
CERCAM	mRNA	UP	1.05929	2.09333	6.36142	5.86636e-10	1.74044e-08	11.77
TRAV36DV7	undefined	UP	1.0588	-5.39986	8.42876	7.73442e-16	4.00345e-14	25.1727
LGR6	mRNA	UP	1.05864	0.105822	4.31295	2.06574e-05	0.000242779	1.80882
ACTN2	mRNA	DOWN	-1.05835	-0.0108531	-3.40649	0.000729811	0.00512897	-1.53535
UGT3A1	mRNA	UP	1.05817	3.51096	2.61685	0.00923585	0.0395347	-4.15707
OTOF	mRNA	UP	1.05768	-2.78032	6.4214	4.11963e-10	1.25353e-08	12.3981
RP11-6I2.3	lncRNA	UP	1.05704	-4.66533	7.26114	2.25862e-12	8.68163e-11	17.4541
PDZRN4	mRNA	UP	1.05698	-3.98336	4.7471	2.94772e-06	4.37712e-05	3.84146
HMSD	mRNA	UP	1.0566	-3.65929	4.83484	1.95255e-06	3.02959e-05	4.23786
RP11-440I14.3	lncRNA	UP	1.05629	-4.2343	4.97192	1.01351e-06	1.68497e-05	4.85696
RP5-907C10.4	mRNA	UP	1.05624	-4.61377	4.34012	1.83704e-05	0.000219434	2.06829
AL163953.2	lncRNA	DOWN	-1.05624	-3.58619	-4.75796	2.8021e-06	4.18002e-05	3.8904
MCTP2	mRNA	UP	1.05526	0.0303588	4.65713	4.4683e-06	6.36163e-05	3.27494
XYLT1	mRNA	UP	1.05514	0.113958	7.83633	4.90898e-14	2.18128e-12	21.0978
IL32	mRNA	UP	1.05484	8.00846	7.20817	3.18005e-12	1.20177e-10	16.3215
SUSD4	mRNA	UP	1.05365	1.88331	3.14172	0.00181398	0.0108852	-2.53331
LANCL3	mRNA	UP	1.05332	-3.9334	7.49943	4.74006e-13	1.95037e-11	19.0068
B4GALNT1	mRNA	UP	1.05319	1.44126	4.6549	4.51423e-06	6.4192e-05	3.15584
RP11-404F10.2	lncRNA	UP	1.05277	-5.04261	8.19622	4.04035e-15	1.95609e-13	23.6092
LINC01146	lncRNA	UP	1.05263	2.57059	4.20633	3.25511e-05	0.000359546	1.17599
MT1F	mRNA	UP	1.05253	2.14541	4.1169	4.73255e-05	0.000495277	0.857127
LAMA1	mRNA	UP	1.05215	-2.38707	4.00482	7.49387e-05	0.000739346	0.74171
NPFFR1	mRNA	UP	1.0518	-4.79861	6.70906	7.30287e-11	2.41446e-09	14.0518
FCAMR	mRNA	UP	1.0516	0.407178	3.08579	0.00218196	0.0126727	-2.57915
S100A11	mRNA	UP	1.05033	5.27668	7.70581	1.19147e-13	5.13785e-12	19.8377
GNB4	mRNA	UP	1.05005	2.32975	12.4552	5.22366e-30	6.73276e-28	57.3151
CTC-378H22.2	lncRNA	UP	1.04986	-2.14942	4.46479	1.06382e-05	0.000136123	2.58101
SSTR1	mRNA	DOWN	-1.04966	1.87912	-4.1244	4.58745e-05	0.000482456	0.909965
RP11-356M20.1	undefined	UP	1.0496	-1.75179	4.53823	7.66595e-06	0.0001024	2.87391
PLEKHB1	mRNA	UP	1.04939	-0.144818	3.87544	0.000125752	0.00115426	0.118288
HVCN1	mRNA	UP	1.04921	1.00913	12.9822	4.74795e-32	7.00047e-30	62.0191
PRSS16	mRNA	UP	1.04911	-3.10041	3.27031	0.00117443	0.00760385	-1.8014
MIR4697HG	undefined	UP	1.04895	-2.98151	6.10211	2.62688e-09	7.07451e-08	10.6039
LYZ	mRNA	UP	1.0488	6.39872	4.32795	1.9363e-05	0.000229693	1.29866
UNQ6494	lncRNA	UP	1.04846	-1.96099	5.98202	5.17441e-09	1.32975e-07	9.91312
BHLHE41	mRNA	UP	1.0476	0.458005	5.42171	1.0635e-07	2.14697e-06	6.84018
CTC-523E23.11	lncRNA	UP	1.04719	-3.20421	6.74975	5.69174e-11	1.89466e-09	14.3326
FBLN2	mRNA	UP	1.04677	3.01211	4.55314	7.16849e-06	9.64801e-05	2.58096
IGHV1OR21-1	undefined	UP	1.04651	-5.86429	8.75022	7.48897e-17	4.1763e-15	27.3727
CXCL17	mRNA	UP	1.0465	-2.15228	3.80603	0.000165047	0.00145634	-0.0112244
DOCK11	mRNA	UP	1.04645	1.7499	8.54712	3.29552e-16	1.75883e-14	25.9178
TMEM159	mRNA	UP	1.04583	0.745676	8.0041	1.54703e-14	7.16876e-13	22.194
SYNDIG1	mRNA	UP	1.04563	-3.87472	4.34824	1.77345e-05	0.00021284	2.13383
RP11-368J21.3	undefined	UP	1.04481	-1.95102	8.70537	1.04075e-16	5.76529e-15	27.2317
NRROS	mRNA	UP	1.04447	1.50485	12.8711	1.28672e-31	1.83238e-29	61.0175
HRH2	mRNA	UP	1.04409	-3.30851	5.51513	6.52997e-08	1.37195e-06	7.50118
JSRP1	mRNA	UP	1.04407	-1.50044	6.51637	2.34173e-10	7.36675e-09	12.9006
IGKV1D-39	undefined	UP	1.04398	-5.71771	7.4184	8.09274e-13	3.27224e-11	18.2827
C11orf96	mRNA	UP	1.04397	3.03467	6.92803	1.88448e-11	6.62428e-10	15.0581
USP30-AS1	lncRNA	UP	1.04396	1.14313	6.59264	1.48105e-10	4.75393e-09	13.1845
IGHV3-63	undefined	UP	1.04391	-5.60896	6.49259	2.69901e-10	8.42261e-09	12.6238
DIO3	mRNA	UP	1.04304	-3.272	3.62197	0.000332889	0.00264441	-0.629423
TC2N	mRNA	UP	1.04226	1.99737	4.68018	4.01904e-06	5.79286e-05	3.22163
DUSP26	mRNA	UP	1.04225	-2.9425	5.32094	1.78636e-07	3.47088e-06	6.52386
RP4-671O14.5	undefined	UP	1.04222	-5.18724	8.29287	2.03995e-15	1.01714e-13	24.2538
RP11-747H7.3	lncRNA	UP	1.04144	-1.62177	4.65068	4.60238e-06	6.52865e-05	3.35396
PDZD4	mRNA	UP	1.04091	0.217135	6.5673	1.72524e-10	5.50467e-09	13.0994
IGHV1-12	undefined	UP	1.04025	-5.62723	7.37382	1.0843e-12	4.32142e-11	18.0162
HEPACAM	mRNA	DOWN	-1.03972	-1.87362	-2.36935	0.0183287	0.0650038	-4.32673
IGSF21	mRNA	UP	1.03964	0.204157	8.14534	5.77768e-15	2.76283e-13	23.1938
AL132772.1	undefined	DOWN	-1.03959	-2.91031	-6.40688	4.48875e-10	1.35865e-08	12.3172
HRASLS5	mRNA	UP	1.03946	-4.41487	5.44027	9.65796e-08	1.96892e-06	7.11072
MB21D1	mRNA	UP	1.03939	0.359157	8.51245	4.23433e-16	2.2455e-14	25.7546
RP11-10J5.1	lncRNA	UP	1.03931	-5.67432	8.76314	6.81005e-17	3.82693e-15	27.5165
HCG4	undefined	UP	1.03912	-2.513	4.84909	1.82515e-06	2.85583e-05	4.27893
CHL1	mRNA	UP	1.03903	-2.54382	2.89055	0.00407095	0.0209437	-2.9546
CNNM1	mRNA	DOWN	-1.03899	0.0668574	-3.09852	0.00209258	0.0122461	-2.5129
RIC3	mRNA	UP	1.03848	-2.57892	4.15971	3.95959e-05	0.000424823	1.35153
RP11-202G18.1	lncRNA	UP	1.03764	-5.86344	10.5416	6.52433e-23	5.29078e-21	41.1548
BCAT1	mRNA	UP	1.03747	1.97287	8.77973	6.02706e-17	3.39674e-15	27.5776
POM121L9P	undefined	UP	1.0374	-2.92472	6.02107	4.15545e-09	1.08654e-07	10.158
NRK	mRNA	UP	1.03727	-3.39972	5.12333	4.82876e-07	8.59826e-06	5.57594
IGFL2	mRNA	UP	1.03725	-4.95743	6.02097	4.15777e-09	1.08666e-07	10.1002
SMPDL3B	mRNA	UP	1.03692	-0.81512	4.46905	1.04393e-05	0.000133813	2.52408
ENO2	mRNA	UP	1.0363	1.27271	6.55497	1.85804e-10	5.89915e-09	12.9537
C1QTNF1-AS1	lncRNA	UP	1.03592	-3.08409	4.10154	5.04336e-05	0.000523217	1.13807
PMP22	mRNA	UP	1.03515	2.98637	8.81652	4.59489e-17	2.60468e-15	27.7761
TRBV5-5	undefined	UP	1.03424	-5.69231	9.68373	6.27969e-20	4.2634e-18	34.4044
SNTG1	mRNA	DOWN	-1.03407	-3.09466	-3.31155	0.00101854	0.00675406	-1.6718
CFTR	mRNA	UP	1.03365	-1.90293	2.78338	0.00565375	0.027063	-3.28123
SLC25A15P3	undefined	UP	1.03352	-4.25176	3.9401	9.7257e-05	0.000924242	0.516409
PROM1	mRNA	UP	1.03273	-1.9758	3.00703	0.00281716	0.0156147	-2.64668
CLMP	mRNA	UP	1.032	-0.805601	7.17748	3.87434e-12	1.45193e-10	16.8688
MMP28	mRNA	UP	1.03194	-1.03395	5.46339	8.56221e-08	1.76215e-06	7.14987
LEFTY1	mRNA	UP	1.0319	-1.75045	4.26541	2.53307e-05	0.00028926	1.73726
RPS4XP5	undefined	DOWN	-1.03168	-4.05357	-5.25158	2.54128e-07	4.80187e-06	6.18789
GPR31	mRNA	UP	1.03142	-5.54788	8.53718	3.54124e-16	1.88824e-14	25.9172
HK2	mRNA	UP	1.03115	1.61338	4.67835	4.05314e-06	5.83459e-05	3.245
IGHV3-38	undefined	UP	1.03086	-5.46667	7.60895	2.28537e-13	9.59282e-12	19.5761
ABR	mRNA	UP	1.03081	3.34299	9.1634	3.43651e-18	2.09663e-16	30.3104
MROH2B	mRNA	UP	1.03	-3.10159	3.80122	0.000168161	0.00147912	0.00529908
PPM1N	mRNA	UP	1.02968	-0.796778	7.36661	1.13669e-12	4.52097e-11	18.068
ICAM1	mRNA	UP	1.02934	5.17842	7.72524	1.04482e-13	4.53559e-12	19.9761
ELOVL2-AS1	lncRNA	DOWN	-1.02909	-1.4882	-5.13469	4.5642e-07	8.16952e-06	5.56233
HENMT1	mRNA	UP	1.029	0.292322	6.45285	3.41916e-10	1.05348e-08	12.4272
VILL	mRNA	UP	1.02886	0.465532	11.1775	3.29638e-25	3.09929e-23	46.4434
DSG1	mRNA	DOWN	-1.02809	1.08138	-3.19994	0.00149251	0.00927526	-2.28498
AQP9	mRNA	DOWN	-1.02787	7.14703	-3.37203	0.000824411	0.0056803	-2.32509
RAB3IL1	mRNA	UP	1.02769	2.55879	8.06854	9.88522e-15	4.64709e-13	22.5133
TYMP	mRNA	UP	1.02707	6.22087	8.6991	1.08969e-16	6.02499e-15	26.6496
LINC01504	lncRNA	UP	1.02679	-2.46956	7.1097	5.97849e-12	2.20231e-10	16.5136
CEBPE	mRNA	UP	1.02671	-4.90074	8.2937	2.02793e-15	1.01201e-13	24.3069
C3orf80	mRNA	UP	1.02616	-1.86808	4.97251	1.01065e-06	1.68165e-05	4.81804
DUSP5	mRNA	UP	1.02531	3.46602	7.64077	1.84632e-13	7.83437e-12	19.564
ITGB8	mRNA	UP	1.02513	-1.36619	3.57528	0.000395926	0.00306998	-0.871846
FAM169A	mRNA	DOWN	-1.025	1.05132	-5.29713	2.01697e-07	3.87895e-06	6.17796
CD101	mRNA	UP	1.02431	-0.510804	9.92162	9.65482e-21	6.94232e-19	36.3231
RP11-156K13.3	lncRNA	UP	1.02427	-3.70915	4.62285	5.22674e-06	7.29906e-05	3.29733
CTD-2377O17.1	lncRNA	DOWN	-1.0238	-2.58536	-5.07992	5.98357e-07	1.04381e-05	5.35034
CCND2	mRNA	UP	1.02305	2.65082	9.41877	4.8995e-19	3.15399e-17	32.2827
FXYD5	mRNA	UP	1.02267	4.4083	9.82756	2.03057e-20	1.43187e-18	35.3041
CEACAM20	mRNA	UP	1.02223	-2.52911	3.02251	0.00268027	0.0150027	-2.57578
CITF22-49E9.3	lncRNA	UP	1.02213	-3.48708	5.68052	2.70963e-08	6.13444e-07	8.35241
TNNI2	mRNA	UP	1.02167	-0.835222	6.08507	2.89395e-09	7.74325e-08	10.4199
P3H3	mRNA	UP	1.02149	1.28375	5.92507	7.11044e-09	1.78947e-07	9.40156
LGALS9C	mRNA	UP	1.02148	-2.9599	4.07155	5.70685e-05	0.00058314	1.01847
PHLDA2	mRNA	UP	1.02107	1.80953	5.54058	5.71108e-08	1.21521e-06	7.33886
MTND5P1	undefined	DOWN	-1.02088	-3.0357	-4.67074	4.19754e-06	6.02018e-05	3.49739
DOK1	mRNA	UP	1.0207	1.66597	11.8851	7.72259e-28	8.55449e-26	52.3914
SRPX2	mRNA	UP	1.02038	1.05115	6.2894	8.93873e-10	2.58497e-08	11.4372
DERL3	mRNA	UP	1.02038	2.13486	5.25891	2.44878e-07	4.63458e-06	5.90401
RP11-493L12.6	undefined	UP	1.0197	-5.05138	6.43979	3.69445e-10	1.13054e-08	12.4378
CIDEC	mRNA	UP	1.01931	-0.249706	3.69318	0.000254612	0.00210567	-0.536187
IL18R1	mRNA	UP	1.0187	1.34909	7.02191	1.04406e-11	3.76758e-10	15.7633
AC096574.5	lncRNA	DOWN	-1.01783	-3.84175	-6.05161	3.49772e-09	9.23244e-08	10.3323
AP000355.2	lncRNA	DOWN	-1.01664	-0.462073	-4.13648	4.36258e-05	0.000462451	1.14159
AC079325.6	undefined	UP	1.01648	-4.6041	6.90314	2.20173e-11	7.67936e-10	15.2388
C1QTNF3	mRNA	DOWN	-1.01598	1.95675	-4.68858	3.86638e-06	5.6036e-05	3.2631
AC005932.1	lncRNA	UP	1.01565	-4.00294	7.57788	2.81303e-13	1.17401e-11	19.5163
CBR3	mRNA	UP	1.0149	-0.230818	6.76819	5.08188e-11	1.70038e-09	14.3209
SIGLEC22P	undefined	UP	1.01439	-5.08666	9.0386	8.79787e-18	5.19395e-16	29.6282
RP11-247C2.2	lncRNA	UP	1.01423	-4.61662	5.65042	3.18498e-08	7.11405e-07	8.16925
NEFH	mRNA	UP	1.01412	-1.6583	6.47846	2.93611e-10	9.11865e-09	12.6877
ACTC1	mRNA	UP	1.01402	-4.23927	4.60018	5.79467e-06	7.99654e-05	3.19033
SLCO4A1	mRNA	UP	1.01386	-0.714515	4.9013	1.42345e-06	2.28956e-05	4.42319
LTK	mRNA	UP	1.01379	-0.805378	5.8906	8.60887e-09	2.13983e-07	9.35994
SNCA	mRNA	UP	1.01348	-1.98505	5.90934	7.7596e-09	1.9403e-07	9.52145
XIRP1	mRNA	UP	1.01312	-3.84575	6.13787	2.14228e-09	5.85585e-08	10.8097
LXN	mRNA	UP	1.01266	0.999549	8.46249	6.0698e-16	3.16992e-14	25.3631
TGFB1	mRNA	UP	1.01224	4.47533	7.78439	6.99488e-14	3.07075e-12	20.4344
ZNRF3	mRNA	DOWN	-1.01199	-2.69116	-5.3663	1.41578e-07	2.79834e-06	6.74042
2020-09-01	mRNA	UP	1.01184	2.42758	11.8682	8.94692e-28	9.8563e-26	52.2115
KIAA1045	mRNA	UP	1.01125	-3.11925	5.64234	3.32578e-08	7.41437e-07	8.14949
PLCXD3	mRNA	UP	1.01108	-1.31887	3.67716	0.000270537	0.00222164	-0.519264
RETN	mRNA	UP	1.01071	-4.74094	5.70469	2.37874e-08	5.44017e-07	8.43976
RP3-455J7.4	lncRNA	UP	1.0094	-4.48166	6.17502	1.73171e-09	4.78738e-08	10.9985
FLRT2	mRNA	UP	1.00937	0.355221	4.4594	1.08953e-05	0.000138957	2.39899
ANXA1	mRNA	UP	1.00916	4.20805	10.046	3.59049e-21	2.63364e-19	37.0347
HMGA1P4	lncRNA	UP	1.00799	-3.5	6.28279	9.28912e-10	2.68099e-08	11.6204
SIGLEC12	mRNA	UP	1.00753	-1.46007	5.019	8.06407e-07	1.36831e-05	5.01378
RP11-273G15.2	lncRNA	UP	1.0074	-2.08121	4.04669	6.31937e-05	0.000637473	0.888925
FABP3	mRNA	UP	1.00713	1.29453	7.18206	3.76196e-12	1.41254e-10	16.7669
CAPN6	mRNA	UP	1.00695	-2.4239	2.94931	0.0033859	0.0180466	-2.79238
TRAV41	undefined	UP	1.00656	-5.20047	7.831	5.09117e-14	2.25708e-12	21.0981
DGKG	mRNA	UP	1.00647	0.352853	5.98622	5.05414e-09	1.30285e-07	9.80105
RP11-689B22.2	lncRNA	UP	1.00568	-5.48701	8.38501	1.05809e-15	5.4192e-14	24.8521
TDRD9	mRNA	UP	1.00532	-2.99897	4.75351	2.86094e-06	4.26018e-05	3.86395
BGN	mRNA	UP	1.00516	6.90531	5.95373	6.06135e-09	1.54207e-07	9.04497
HKDC1	mRNA	UP	1.00438	4.14936	4.09394	5.20425e-05	0.000537997	0.586812
RN7SL138P	undefined	UP	1.00423	-2.84111	8.74702	7.66687e-17	4.26952e-15	27.551
CD163L1	mRNA	UP	1.00382	1.88586	7.42166	7.92106e-13	3.20726e-11	18.2531
AC020571.3	lncRNA	UP	1.00379	-3.89328	5.47046	8.25171e-08	1.70125e-06	7.27756
AC061992.2	lncRNA	UP	1.00367	-4.64643	6.24225	1.17534e-09	3.33616e-08	11.3651
EML6	mRNA	DOWN	-1.00297	0.705262	-6.885	2.46551e-11	8.52806e-10	14.9677
GRPR	mRNA	DOWN	-1.00262	-2.64498	-3.62174	0.000333169	0.00264627	-0.647992
GFI1	mRNA	UP	1.00233	-0.279924	6.61796	1.2709e-10	4.10002e-09	13.4293
EGLN3	mRNA	UP	1.00181	1.77086	4.59467	5.94149e-06	8.17788e-05	2.86575
IGKV1OR2-6	undefined	UP	1.00162	-5.6768	7.30452	1.70435e-12	6.6563e-11	17.5606
TRBV10-2	undefined	UP	1.00152	-5.55866	8.32602	1.61164e-15	8.14709e-14	24.4249
RP11-686D22.4	lncRNA	UP	1.00101	-2.10575	8.06131	1.03959e-14	4.86758e-13	22.7192
RP11-443P15.2	undefined	UP	1.00089	0.498605	3.10699	0.00203506	0.0119622	-2.52291
C6orf222	mRNA	UP	1.00046	-4.33816	4.16721	3.83724e-05	0.000413825	1.39136
