# Supplementary material for: Screening and analysis of RNAs associated with activated memory CD4 and CD8 T cells in liver cancer
Source: World J Surg Oncol. 2022 Jan 4;20:2. doi: 10.1186/s12957-021-02461-6 (PMC8725365; doi:10.1186/s12957-021-02461-6)
Supplement: Supplementary file 2 — Additional file 2: Supplementary file 2. [file 12957_2021_2461_MOESM2_ESM.xlsx]

## Sheet: Sheet1
gene	type	change	logFC	AveExpr	t	P.Value	adj.P.Val	B
LUM	mRNA	UP	4.49874	3.11692	18.7978	6.46485e-56	3.43149e-52	116.514
STMN2	mRNA	UP	4.32907	-2.10321	13.6627	9.87942e-35	2.14435e-32	68.0965
EFEMP1	mRNA	UP	4.04572	2.93589	18.577	5.46657e-55	2.27983e-51	114.392
DCN	mRNA	UP	3.97199	4.17792	18.9751	1.16244e-56	7.5413e-53	118.251
CCL21	mRNA	UP	3.90658	2.06073	14.5008	4.30154e-38	1.44282e-35	75.8113
MFAP4	mRNA	UP	3.9046	1.89163	17.0236	1.75713e-48	2.2303e-45	99.5003
FNDC1	mRNA	UP	3.81334	0.185338	17.6675	3.57309e-51	6.72974e-48	105.529
ISLR	mRNA	UP	3.79116	1.73918	18.299	8.03657e-54	2.34615e-50	111.668
HAND2	mRNA	UP	3.76915	-1.27475	16.4472	4.41223e-46	3.73358e-43	93.8653
CCL19	mRNA	UP	3.6945	0.458179	12.7903	2.64758e-31	3.97388e-29	60.3446
C7	mRNA	UP	3.65698	3.87105	13.1792	8.02636e-33	1.4031e-30	63.7461
PDPN	mRNA	UP	3.61197	-1.75023	14.9915	4.37012e-40	1.82256e-37	80.2391
DPT	mRNA	UP	3.54018	-0.0175329	13.1662	9.02756e-33	1.55944e-30	63.6768
HAND2-AS1	lncRNA	UP	3.50512	-2.46043	16.5659	1.41649e-46	1.29226e-43	94.9272
THBS2	mRNA	UP	3.47049	3.82716	19.7718	5.22485e-60	1.01688e-55	125.899
COMP	mRNA	UP	3.46572	-1.38624	11.463	2.91918e-26	2.82189e-24	48.8893
IGLV3-21	undefined	UP	3.43764	-0.533863	10.8132	6.94133e-24	5.3397e-22	43.4994
CCDC80	mRNA	UP	3.41341	3.23228	19.5438	4.74141e-59	6.92091e-55	123.687
COL10A1	mRNA	UP	3.39828	-2.31369	13.1504	1.04099e-32	1.78242e-30	63.4958
IGHV1-18	undefined	UP	3.38558	-1.27192	10.7329	1.34999e-23	1.00667e-21	42.8497
IGKV4-1	undefined	UP	3.37333	0.471041	10.4143	1.84265e-22	1.23238e-20	40.2521
OGN	mRNA	UP	3.3725	-1.12021	12.7161	5.13434e-31	7.45719e-29	59.6757
IGKV3-20	undefined	UP	3.3499	0.73992	10.453	1.34518e-22	9.15393e-21	40.5553
IGHV3-15	undefined	UP	3.34568	-1.70024	10.9721	1.84801e-24	1.50848e-22	44.8069
IGHV5-51	undefined	UP	3.3059	-1.02586	11.2524	1.74933e-25	1.57136e-23	47.1268
SHISA3	mRNA	UP	3.28314	-1.37598	15.0733	2.0268e-40	8.89767e-38	81.0083
PTGDS	mRNA	UP	3.2711	3.0953	10.33	3.65388e-22	2.38634e-20	39.4718
IGKV1-5	undefined	UP	3.26986	0.102575	10.3448	3.24136e-22	2.12405e-20	39.7038
IGHV3-11	undefined	UP	3.26913	-2.16299	10.8323	5.92345e-24	4.59299e-22	43.6613
IGLV1-40	undefined	UP	3.26625	-0.526294	10.2336	7.96402e-22	5.08192e-20	38.8301
PRELP	mRNA	UP	3.25846	2.66148	18.4764	1.44706e-54	4.96996e-51	113.419
PODN	mRNA	UP	3.24903	1.62963	18.2106	1.88929e-53	5.25285e-50	110.819
RSPO3	mRNA	UP	3.24587	-2.58177	14.8784	1.26261e-39	4.98108e-37	79.1669
PPAPDC1A	mRNA	UP	3.21905	-3.54649	15.7617	3.02973e-43	1.80507e-40	87.3911
OMD	mRNA	UP	3.21773	-2.86993	15.565	1.9568e-42	1.06777e-39	85.5314
WBSCR17	mRNA	UP	3.21762	-2.88573	14.4177	9.3196e-38	2.90986e-35	74.9305
MOXD1	mRNA	UP	3.20343	0.501158	16.7211	3.20277e-47	3.22414e-44	96.5624
IGLV2-8	undefined	UP	3.20287	-2.34905	12.255	3.04919e-29	3.77188e-27	55.6379
IGLV2-11	undefined	UP	3.20175	-1.22474	11.0432	1.01944e-24	8.5275e-23	45.3919
IGHG2	undefined	UP	3.17738	2.95123	10.1068	2.20641e-21	1.35179e-19	37.7016
WISP2	mRNA	UP	3.17719	-1.28836	14.2545	4.238e-37	1.22497e-34	73.4764
IGKV3-11	undefined	UP	3.17433	0.689062	10.0877	2.5707e-21	1.56513e-19	37.6482
PTGIS	mRNA	UP	3.15788	0.79774	15.4957	3.76999e-42	1.96534e-39	85.0345
IGHV3-23	undefined	UP	3.1514	-0.326648	10.2013	1.03346e-21	6.50923e-20	38.5702
HHIP	mRNA	UP	3.14499	-2.2379	11.417	4.32148e-26	4.10273e-24	48.4996
SVEP1	mRNA	UP	3.14476	1.00767	18.1421	3.66073e-53	8.90579e-50	110.122
IGHV4-59	undefined	UP	3.13695	-1.17376	9.75858	3.49155e-20	1.92868e-18	35.1218
IGKV3-15	undefined	UP	3.13548	-1.18373	10.0841	2.64539e-21	1.60725e-19	37.658
LAMA2	mRNA	UP	3.12183	1.76464	16.4086	6.37915e-46	5.17305e-43	93.6615
ITGBL1	mRNA	UP	3.11943	0.223996	13.8037	2.71325e-35	6.43977e-33	69.415
IGKV1-9	undefined	UP	3.11753	-2.20034	10.7791	9.21077e-24	6.99336e-22	43.2273
IGHG4	undefined	UP	3.11624	1.54381	9.3485	8.3963e-19	4.11271e-17	31.9103
IGLV2-23	undefined	UP	3.09606	-0.451209	9.71804	4.79814e-20	2.60846e-18	34.7964
COL11A1	mRNA	UP	3.09142	-2.13305	10.5466	6.25517e-23	4.36345e-21	41.3444
WNT2	mRNA	UP	3.08687	-3.70702	13.9619	6.32982e-36	1.59991e-33	70.7978
IGLV1-47	undefined	UP	3.08562	-1.12564	9.78558	2.82404e-20	1.5809e-18	35.3297
IGHA1	undefined	UP	3.08326	4.20183	12.3101	1.87859e-29	2.35882e-27	56.0329
POSTN	mRNA	UP	3.06942	2.36985	13.317	2.304e-33	4.23031e-31	65.0232
IGHG1	undefined	UP	3.06788	6.04881	8.50204	4.56309e-16	1.80017e-14	25.3853
IGKC	undefined	UP	3.06072	5.00375	9.43483	4.3278e-19	2.18966e-17	32.3484
PDGFRA	mRNA	UP	3.05288	1.6127	13.1901	7.27265e-33	1.27516e-30	63.8952
IGLV3-19	undefined	UP	3.03744	-0.642163	9.07501	6.68985e-18	3.04918e-16	29.9484
SCARA5	mRNA	UP	3.03243	-2.4737	11.7728	2.04122e-27	2.15907e-25	51.5004
AEBP1	mRNA	UP	3.02435	4.94337	18.862	3.47134e-56	2.02681e-52	117.171
IGLL5	mRNA	UP	3.0112	0.222217	9.97101	6.51953e-21	3.84501e-19	36.7444
ACKR1	mRNA	UP	3.00778	-0.71779	12.3655	1.15194e-29	1.47497e-27	56.6143
IGHV1-69-2	undefined	UP	3.00326	-2.30666	9.76597	3.29456e-20	1.82504e-18	35.1899
BHLHE22	mRNA	UP	2.99726	-2.29983	16.2566	2.72591e-45	1.96491e-42	92.0084
FBLN2	mRNA	UP	2.97561	3.01211	16.679	4.79705e-47	4.66809e-44	96.2539
IGLV1-44	undefined	UP	2.97456	-0.749968	9.32578	9.99084e-19	4.85708e-17	31.8188
IGHV3-74	undefined	UP	2.97383	-1.71076	10.9627	1.99903e-24	1.62786e-22	44.7296
IGHGP	undefined	UP	2.96909	0.00918746	9.55892	1.65874e-19	8.67045e-18	33.5648
PCDH7	mRNA	UP	2.95474	-1.36223	16.8334	1.0917e-47	1.20266e-44	97.4973
ST6GAL2	mRNA	UP	2.95468	-1.90667	13.6197	1.46292e-34	3.10602e-32	67.6992
CXCL14	mRNA	UP	2.95211	-1.28644	10.5601	5.6001e-23	3.92996e-21	41.4504
VCAN	mRNA	UP	2.91785	3.30198	14.8823	1.21781e-39	4.83702e-37	79.3365
IGLV3-1	undefined	UP	2.90801	-1.91389	9.39957	5.67561e-19	2.83475e-17	32.3934
IGLC3	undefined	UP	2.90669	1.29807	9.37078	7.07895e-19	3.50567e-17	32.0887
IGLV3-25	undefined	UP	2.89717	-1.2297	9.80239	2.47425e-20	1.39444e-18	35.4613
IGLV3-10	undefined	UP	2.89612	-2.54196	9.68126	6.39815e-20	3.45258e-18	34.5397
FGF7	mRNA	UP	2.89347	-1.4856	13.3186	2.27029e-33	4.18156e-31	65.009
COL14A1	mRNA	UP	2.88605	3.28621	18.6089	4.01559e-55	1.80353e-51	114.716
NALCN	mRNA	UP	2.88598	-1.69604	12.1723	6.30251e-29	7.63454e-27	54.9291
NTM	mRNA	UP	2.88307	-1.00853	12.3182	1.74931e-29	2.20598e-27	56.1996
IGLV2-14	undefined	UP	2.87888	-0.33048	9.58176	1.38917e-19	7.30715e-18	33.7481
IGHV3-30	undefined	UP	2.87652	-1.61816	9.29412	1.27238e-18	6.12451e-17	31.5975
IGHG3	undefined	UP	2.87628	2.96982	9.14856	3.84247e-18	1.78908e-16	30.3317
IGHV3-49	undefined	UP	2.8649	-2.47754	9.99483	5.39433e-21	3.20508e-19	36.9672
IGKV1-16	undefined	UP	2.86104	-2.63923	9.80061	2.50911e-20	1.41272e-18	35.4588
IGLV6-57	undefined	UP	2.85952	-1.65776	9.81422	2.25412e-20	1.27902e-18	35.558
IGHV1-46	undefined	UP	2.85404	-1.98408	9.56217	1.6174e-19	8.48472e-18	33.6263
IGHV1-24	undefined	UP	2.85085	-2.64113	9.66938	7.02018e-20	3.77081e-18	34.4493
IGHV4-39	undefined	UP	2.83068	-0.912658	8.92739	2.01872e-17	8.89101e-16	28.8711
IGKV1-17	undefined	UP	2.82574	-2.56782	9.74755	3.80724e-20	2.0909e-18	35.0494
NTRK2	mRNA	UP	2.81755	-1.00347	11.8532	1.01772e-27	1.10655e-25	52.196
GFPT2	mRNA	UP	2.81742	-0.454411	14.1953	7.33406e-37	2.05872e-34	72.9629
TMEM119	mRNA	UP	2.81704	0.655151	15.8239	1.67785e-43	1.03121e-40	88.1071
SEMA3C	mRNA	UP	2.81674	-0.733414	13.8886	1.24343e-35	3.03766e-33	70.1621
LRRC15	mRNA	UP	2.80348	-2.37925	12.7981	2.46814e-31	3.7237e-29	60.3742
CCL11	mRNA	UP	2.80346	-3.23884	14.4475	7.0645e-38	2.27887e-35	75.1936
IGHM	undefined	UP	2.78482	3.36784	10.6263	3.25169e-23	2.34391e-21	41.8463
IGKV1-27	undefined	UP	2.7766	-2.81481	9.99479	5.39605e-21	3.20508e-19	36.9678
IGLV4-69	undefined	UP	2.76565	-2.16527	9.45521	3.6988e-19	1.88284e-17	32.8163
IGHV3-21	undefined	UP	2.76534	-1.76749	9.16498	3.39402e-18	1.58787e-16	30.6373
IGJ	mRNA	UP	2.75839	1.77324	10.8163	6.76595e-24	5.21854e-22	43.4711
TMEM132E	mRNA	UP	2.75422	-2.00239	16.1552	7.16652e-45	4.80956e-42	91.067
EPHA3	mRNA	UP	2.75335	0.931089	16.4646	3.73591e-46	3.25565e-43	94.1589
IGHV3-73	undefined	UP	2.75053	-3.321	9.93342	8.78671e-21	5.16127e-19	36.4892
FAM43B	mRNA	UP	2.74566	-2.39904	13.346	1.77066e-33	3.30299e-31	65.2321
CHST4	mRNA	UP	2.74168	-2.83273	8.33346	1.52797e-15	5.79685e-14	24.6642
IGHV3-53	undefined	UP	2.73172	-3.25696	10.7987	7.83035e-24	5.98417e-22	43.386
IGHV4-31	undefined	UP	2.72391	-2.84608	9.44777	3.91733e-19	1.98888e-17	32.7639
IGHV3-72	undefined	UP	2.72113	-3.74257	12.4199	7.12836e-30	9.39512e-28	57.0675
IGKV1-6	undefined	UP	2.71869	-2.56681	9.40972	5.24962e-19	2.62647e-17	32.4757
IGLC2	undefined	UP	2.71372	2.20064	9.21334	2.35271e-18	1.11681e-16	30.8593
IGHV3-33	undefined	UP	2.71208	-2.41511	9.73213	4.29678e-20	2.34464e-18	34.9305
COL1A1	mRNA	UP	2.70951	7.4406	16.3725	9.00928e-46	6.92138e-43	93.2068
KNDC1	mRNA	UP	2.70506	0.400422	7.67192	1.49704e-13	4.73755e-12	20.0841
FAM163B	mRNA	UP	2.70488	-2.87001	10.4983	9.29157e-23	6.39749e-21	40.956
FAP	mRNA	UP	2.70162	0.0145252	16.26	2.63892e-45	1.92598e-42	92.1776
HAS1	mRNA	UP	2.69795	-3.59426	12.7419	4.08118e-31	6.01737e-29	59.878
MMP7	mRNA	UP	2.68944	0.22904	7.25632	2.32977e-12	6.52728e-11	17.4071
GLI2	mRNA	UP	2.68141	-1.79192	14.4615	6.19978e-38	2.03363e-35	75.3487
COL3A1	mRNA	UP	2.66794	7.01649	17.6057	6.48074e-51	1.11292e-47	105.03
LOXL1	mRNA	UP	2.6668	1.23382	17.6174	5.79375e-51	1.02509e-47	105.131
FAM180A	mRNA	UP	2.66628	-1.53976	10.7274	1.41272e-23	1.05076e-21	42.8062
FMOD	mRNA	UP	2.66046	2.41879	15.3311	1.78601e-41	8.91279e-39	83.5284
IGHV3-48	undefined	UP	2.65254	-3.2924	10.4023	2.03174e-22	1.35265e-20	40.1877
SLC24A3	mRNA	UP	2.65036	-1.44233	13.8518	1.74428e-35	4.22587e-33	69.8059
IGLV8-61	undefined	UP	2.62695	-2.65304	8.70458	1.04637e-16	4.35455e-15	27.2875
LRRC4C	mRNA	UP	2.6233	-2.74093	15.2995	2.40646e-41	1.18072e-38	83.0458
IGHA2	undefined	UP	2.61797	1.20853	10.4502	1.3754e-22	9.32697e-21	40.517
LPAR1	mRNA	UP	2.59034	-0.790294	13.3634	1.51259e-33	2.84888e-31	65.4256
MMP2	mRNA	UP	2.58527	4.01246	17.9126	3.35855e-52	7.2628e-49	108.047
IGLV3-9	undefined	UP	2.58289	-3.56886	10.1134	2.09378e-21	1.28549e-19	37.897
ADRA2A	mRNA	UP	2.58078	-0.252554	12.2603	2.91084e-29	3.60839e-27	55.7034
CCBE1	mRNA	UP	2.58068	-2.02971	12.8645	1.36265e-31	2.12163e-29	60.9636
HAS2	mRNA	UP	2.57933	-2.01959	11.7156	3.34282e-27	3.47909e-25	51.0171
IGHV1-2	undefined	UP	2.57903	-2.51937	8.04107	1.19646e-14	4.16811e-13	22.6498
SLIT2	mRNA	UP	2.57357	0.632773	16.6478	6.46533e-47	6.08857e-44	95.8785
SGCA	mRNA	UP	2.56813	-0.824297	14.3433	1.86e-37	5.62692e-35	74.3036
CPXM2	mRNA	UP	2.53591	1.01951	17.2694	1.65326e-49	2.29831e-46	101.804
KIAA1644	mRNA	UP	2.53389	-3.13741	14.8855	1.18184e-39	4.7263e-37	79.208
HAMP	mRNA	UP	2.52672	1.82824	7.28434	1.94272e-12	5.47439e-11	17.4898
CFTR	mRNA	UP	2.52445	-1.90293	7.04904	8.79134e-12	2.32368e-10	16.1974
IGHV4-34	undefined	UP	2.51921	-1.76037	9.42406	4.70149e-19	2.36847e-17	32.5773
CXCL6	mRNA	UP	2.51732	-0.967518	6.43802	3.73293e-10	8.12353e-09	12.516
PLCXD3	mRNA	UP	2.51514	-1.31887	10.2029	1.02033e-21	6.44742e-20	38.5966
SRPX	mRNA	UP	2.511	0.261161	14.4316	8.18987e-38	2.59881e-35	75.149
GAS1	mRNA	UP	2.50827	-0.633508	16.2205	3.84398e-45	2.67189e-42	91.7662
DPEP1	mRNA	UP	2.50793	-1.67377	9.41484	5.04697e-19	2.53595e-17	32.5065
BMP5	mRNA	UP	2.50153	-2.87553	9.99214	5.51105e-21	3.27006e-19	36.9477
ALDH1A3	mRNA	UP	2.50098	-0.0381161	13.6435	1.17698e-34	2.52648e-32	67.9615
COL1A2	mRNA	UP	2.50007	6.87862	18.0003	1.4399e-52	3.36286e-49	108.829
PDZRN3	mRNA	UP	2.49966	-0.929878	13.011	3.65627e-32	5.9798e-30	62.2822
RNF150	mRNA	UP	2.49936	-1.03847	13.8389	1.96284e-35	4.73571e-33	69.7023
IGHV1-69	undefined	UP	2.49851	-3.63774	8.78998	5.58646e-17	2.37738e-15	27.9018
GABRP	mRNA	UP	2.49588	-2.70389	10.4887	1.00479e-22	6.91011e-21	40.8792
CLIC6	mRNA	UP	2.49314	-1.90076	9.81317	2.27281e-20	1.28713e-18	35.5527
COL5A1	mRNA	UP	2.49286	4.63853	16.956	3.36342e-48	3.9276e-45	98.8887
MEOX1	mRNA	UP	2.48784	-2.13136	13.4003	1.08156e-33	2.09797e-31	65.721
IGHV4-28	undefined	UP	2.48656	-3.71015	10.1415	1.67117e-21	1.03693e-19	38.1183
FLRT2	mRNA	UP	2.4851	0.355221	12.9256	7.879e-32	1.2673e-29	61.5415
IGHD	undefined	UP	2.48352	-1.68454	9.60039	1.20194e-19	6.35668e-18	33.9153
SSC5D	mRNA	UP	2.48198	0.322661	17.1078	7.82749e-49	1.01561e-45	100.221
MXRA5	mRNA	UP	2.47238	1.73209	16.2841	2.09575e-45	1.54892e-42	92.4846
SLC34A2	mRNA	UP	2.47155	-1.80211	6.60196	1.39976e-10	3.2151e-09	13.5017
CRISPLD2	mRNA	UP	2.46381	3.07034	18.4892	1.2786e-54	4.66583e-51	113.561
IGKV2-24	undefined	UP	2.4536	-3.18423	9.6973	5.64393e-20	3.05405e-18	34.6655
INMT	mRNA	UP	2.4501	1.83077	14.3436	1.85458e-37	5.62692e-35	74.364
DIO3	mRNA	UP	2.44948	-3.272	9.29471	1.26662e-18	6.10182e-17	31.615
DKK2	mRNA	UP	2.44574	-1.44416	12.1576	7.17082e-29	8.63264e-27	54.8044
MGP	mRNA	UP	2.44107	4.34845	17.1976	3.30003e-49	4.4809e-46	101.2
IL7R	mRNA	UP	2.43938	1.81529	14.2819	3.28987e-37	9.60429e-35	73.7964
SFRP1	mRNA	UP	2.42936	-1.43194	12.0031	2.76499e-28	3.18421e-26	53.4756
IGLC7	undefined	UP	2.42768	-3.63799	9.73594	4.1702e-20	2.27983e-18	34.9609
HTRA3	mRNA	UP	2.4241	1.57149	13.3953	1.13184e-33	2.17383e-31	65.7358
ROR2	mRNA	UP	2.42379	-0.309944	13.3953	1.1316e-33	2.17383e-31	65.7222
RASL11B	mRNA	UP	2.42199	-2.43251	12.0386	2.02869e-28	2.35018e-26	53.7687
FIBIN	mRNA	UP	2.42044	-0.336229	11.6164	7.852e-27	7.98702e-25	50.1834
IGHV2-26	undefined	UP	2.4148	-3.86685	9.92581	9.33293e-21	5.4711e-19	36.429
CPZ	mRNA	UP	2.41456	-4.67963	15.0467	2.60297e-40	1.1175e-37	80.8087
SFRP5	mRNA	UP	2.41321	-2.37226	6.06785	3.19035e-09	6.18648e-08	10.486
EMILIN1	mRNA	UP	2.41263	3.96355	18.9886	1.02065e-56	7.44905e-53	118.38
COL8A2	mRNA	UP	2.40849	-0.159585	14.5344	3.14664e-38	1.09345e-35	76.0808
COL16A1	mRNA	UP	2.40012	2.1537	14.4194	9.17086e-38	2.87881e-35	75.0614
GGT5	mRNA	UP	2.39994	3.68575	18.1747	2.6712e-53	6.78101e-50	110.558
C1QTNF7	mRNA	UP	2.39622	-1.7439	16.128	9.29357e-45	6.09689e-42	90.8223
IGLV5-45	undefined	UP	2.39469	-3.90598	10.1392	1.70181e-21	1.05369e-19	38.0991
IGLV1-51	undefined	UP	2.38621	-0.0961897	9.21669	2.29361e-18	1.08964e-16	30.9842
IGKV3D-20	undefined	UP	2.38488	-3.5214	9.18532	2.90957e-18	1.37001e-16	30.7995
ADAMDEC1	mRNA	UP	2.38479	-1.2871	10.5623	5.50139e-23	3.86534e-21	41.4682
COL8A1	mRNA	UP	2.3813	1.82224	16.8027	1.46533e-47	1.58438e-44	97.4035
GEM	mRNA	UP	2.37801	1.9304	16.485	3.07196e-46	2.71761e-43	94.3926
ADAMTS2	mRNA	UP	2.35953	3.06163	18.2003	2.08595e-53	5.53602e-50	110.79
FAM101A	mRNA	UP	2.35889	-1.76582	9.75324	3.64104e-20	2.00556e-18	35.0889
PDZRN4	mRNA	UP	2.35535	-3.98336	12.3829	9.88606e-30	1.27986e-27	56.7456
NGFR	mRNA	UP	2.35211	2.06376	12.7708	3.15259e-31	4.70768e-29	60.1573
MEDAG	mRNA	UP	2.34303	-1.41717	13.993	4.75642e-36	1.21804e-33	71.0861
STRA6	mRNA	UP	2.33685	-2.43416	9.67426	6.75772e-20	3.63652e-18	34.4871
NCAM2	mRNA	UP	2.33556	-2.17175	9.35377	8.06449e-19	3.96015e-17	32.0528
CYS1	mRNA	UP	2.33132	-1.47236	9.29869	1.22877e-18	5.92929e-17	31.6305
ANTXR1	mRNA	UP	2.33059	3.13611	18.6642	2.35209e-55	1.14443e-51	115.243
SFRP4	mRNA	UP	2.32853	0.790919	11.2899	1.27303e-25	1.15907e-23	47.4218
CRTAC1	mRNA	UP	2.32761	-3.07389	10.007	4.89565e-21	2.91676e-19	37.0644
SULF1	mRNA	UP	2.32735	2.63927	11.8681	8.93998e-28	9.81163e-26	52.2706
ELN	mRNA	UP	2.32627	3.42207	12.1584	7.122e-29	8.59157e-27	54.7451
SOD3	mRNA	UP	2.3242	2.56222	12.6097	1.32472e-30	1.87279e-28	58.7235
SGCD	mRNA	UP	2.3233	-0.365477	11.2301	2.11252e-25	1.88888e-23	46.9383
COLEC10	mRNA	UP	2.3231	-0.910326	10.6619	2.42737e-23	1.7738e-21	42.2704
PGR	mRNA	UP	2.31971	-2.09163	11.3214	9.75089e-26	8.95166e-24	47.6986
PYGO1	mRNA	UP	2.31463	-2.39184	14.4349	7.94605e-38	2.53522e-35	75.0796
PCBP3	mRNA	UP	2.31277	-1.75387	12.7543	3.65252e-31	5.41269e-29	59.9976
MMP28	mRNA	UP	2.30116	-1.03395	14.7737	3.36542e-39	1.26772e-36	78.2507
SCN7A	mRNA	UP	2.29237	-2.59818	9.46467	3.43863e-19	1.755e-17	32.8921
GPR182	mRNA	UP	2.2904	-2.04113	11.6333	6.78868e-27	6.94169e-25	50.3196
PNMA2	mRNA	UP	2.26492	-1.27993	13.3879	1.21061e-33	2.30241e-31	65.6323
FENDRR	lncRNA	UP	2.2618	-3.83123	13.7741	3.55874e-35	8.24541e-33	69.0692
IGHV4-61	undefined	UP	2.25476	-4.14451	10.0228	4.3155e-21	2.57901e-19	37.184
CADM3	mRNA	UP	2.25455	-3.29355	10.3669	2.71032e-22	1.7881e-20	39.9048
ASPN	mRNA	UP	2.25347	2.94703	15.5407	2.46177e-42	1.33088e-39	85.494
PLN	mRNA	UP	2.25151	-1.2513	13.1096	1.50457e-32	2.53894e-30	63.15
MYH11	mRNA	UP	2.24261	3.40889	14.4079	1.02096e-37	3.154e-35	74.939
KIAA1211	mRNA	UP	2.24193	-1.79264	10.2462	7.19479e-22	4.62137e-20	38.9437
DES	mRNA	UP	2.24181	-1.73987	9.36084	7.63938e-19	3.76088e-17	32.1011
MARCO	mRNA	UP	2.23982	-0.835829	8.47133	5.69336e-16	2.2295e-14	25.5937
SYNDIG1	mRNA	UP	2.23695	-3.87472	10.4084	1.93307e-22	1.2899e-20	40.2365
MRC2	mRNA	UP	2.23529	2.95273	17.3017	1.212e-49	1.72598e-46	102.188
IGLV7-46	undefined	UP	2.23494	-3.1145	8.58995	2.41458e-16	9.7362e-15	26.4739
IGKV2D-29	undefined	UP	2.23382	-3.93297	9.10295	5.42103e-18	2.4903e-16	30.1842
CDH11	mRNA	UP	2.22987	1.69325	13.6627	9.87282e-35	2.14435e-32	68.1492
PDE1A	mRNA	UP	2.22532	0.483663	16.4356	4.92595e-46	4.10874e-43	93.8642
SHISA2	mRNA	UP	2.22152	-2.73073	11.0795	7.51693e-25	6.36997e-23	45.6877
IGKV1-8	undefined	UP	2.22013	-3.61314	8.58227	2.55313e-16	1.02736e-14	26.4177
SLC28A3	mRNA	UP	2.21759	-3.66777	9.4421	4.09216e-19	2.07584e-17	32.723
MYOCD	mRNA	UP	2.2133	-1.67552	12.3846	9.7338e-30	1.26295e-27	56.7669
SPON1	mRNA	UP	2.20714	0.249005	11.734	2.85199e-27	2.98957e-25	51.1788
PLXNA4	mRNA	UP	2.20691	-1.9675	9.14057	4.08151e-18	1.89584e-16	30.4605
SMOC2	mRNA	UP	2.19623	2.34405	15.315	2.07922e-41	1.02881e-38	83.3776
IGLV9-49	undefined	UP	2.19619	-3.92957	8.52833	3.77394e-16	1.49999e-14	26.0279
RGS4	mRNA	UP	2.19385	0.180038	12.4133	7.55409e-30	9.89956e-28	57.0355
XCR1	mRNA	UP	2.19319	-2.23743	11.2166	2.36786e-25	2.10109e-23	46.8253
KAL1	mRNA	UP	2.1927	-0.636637	15.0195	3.35919e-40	1.42126e-37	80.5417
LAMA1	mRNA	UP	2.19206	-2.38707	8.99177	1.2488e-17	5.59584e-16	29.3694
REG3A	mRNA	DOWN	-2.18909	-0.627823	-3.71083	0.000238085	0.00167664	-0.320028
CDH19	mRNA	UP	2.18567	-2.00723	7.7541	8.59042e-14	2.77877e-12	20.7166
FAIM2	mRNA	UP	2.18435	-3.05161	12.1572	7.19479e-29	8.64366e-27	54.7814
BGN	mRNA	UP	2.17994	6.90531	16.1359	8.61995e-45	5.71924e-42	90.9877
KRT7	mRNA	UP	2.1784	2.66112	6.48293	2.8587e-10	6.32239e-09	12.548
CRP	mRNA	UP	2.17107	7.76594	5.1805	3.63257e-07	5.08133e-06	5.11086
RORB	mRNA	UP	2.16894	-3.95682	12.477	4.29996e-30	5.79819e-28	57.5592
IGHV3-66	undefined	UP	2.16766	-3.86901	8.54937	3.24098e-16	1.29256e-14	26.1819
CTD-3064M3.3	lncRNA	UP	2.16604	-1.86524	13.3931	1.15443e-33	2.20996e-31	65.6623
TNXB	mRNA	UP	2.1652	1.92832	15.0973	1.61658e-40	7.31683e-38	81.3424
PLA2G2D	mRNA	UP	2.1609	-1.3214	7.98468	1.76928e-14	6.08381e-13	22.2431
PRICKLE1	mRNA	UP	2.15918	-0.826909	14.1248	1.40789e-36	3.84124e-34	72.307
NTRK3	mRNA	UP	2.15496	-2.6314	12.3545	1.27029e-29	1.61587e-27	56.4899
BMPR1B	mRNA	UP	2.15314	-3.29245	9.98141	6.00204e-21	3.54697e-19	36.8648
IL1RL1	mRNA	UP	2.15192	-2.04836	11.1125	5.69508e-25	4.91165e-23	45.9633
CXCL12	mRNA	UP	2.1513	4.42881	13.9553	6.7307e-36	1.68663e-33	70.7485
DCLK1	mRNA	UP	2.14308	-0.850045	14.8411	1.79184e-39	6.97466e-37	78.8804
MSC	mRNA	UP	2.13735	1.66214	9.35773	7.82356e-19	3.84831e-17	31.97
TMEM200A	mRNA	UP	2.1368	-0.710833	13.9781	5.45276e-36	1.38422e-33	70.9755
ABI3BP	mRNA	UP	2.13352	0.902891	13.3902	1.18563e-33	2.26227e-31	65.6908
PLA2G2A	mRNA	UP	2.12968	4.31496	4.68622	3.90848e-06	4.44151e-05	3.17877
CLDN10	mRNA	UP	2.12958	-2.60757	6.2669	1.01869e-09	2.08696e-08	11.5991
CILP2	mRNA	UP	2.12903	-1.67791	10.5193	7.82134e-23	5.44296e-21	41.1242
PI16	mRNA	UP	2.12595	-3.84553	11.4071	4.7017e-26	4.44924e-24	48.4122
IGLV7-43	undefined	UP	2.12551	-3.16017	8.08119	9.0472e-15	3.18236e-13	22.9314
PCDHGA12	mRNA	UP	2.12485	-1.76235	10.9554	2.12483e-24	1.72309e-22	44.6695
CCDC8	mRNA	UP	2.12408	-0.833502	13.1917	7.16725e-33	1.26047e-30	63.8905
F2RL2	mRNA	UP	2.12375	-0.851669	10.8157	6.79939e-24	5.23741e-22	43.5226
PKNOX2	mRNA	UP	2.12349	-1.51235	12.7291	4.5734e-31	6.69226e-29	59.7807
SUSD5	mRNA	UP	2.12315	-2.06904	10.8767	4.09647e-24	3.21912e-22	44.0235
IGHV3-13	undefined	UP	2.1223	-4.01127	9.10916	5.17311e-18	2.37829e-16	30.2316
TIMP1	mRNA	UP	2.1208	7.14068	12.6503	9.23326e-31	1.32784e-28	58.8205
TMEM130	mRNA	UP	2.11617	-2.75087	9.42482	4.67427e-19	2.3568e-17	32.5925
APLNR	mRNA	UP	2.11413	3.60571	14.7785	3.21802e-39	1.22007e-36	78.3654
DHH	mRNA	UP	2.11369	-3.00206	13.9577	6.58175e-36	1.65642e-33	70.7181
CST2	mRNA	UP	2.11197	-3.25416	8.85126	3.55229e-17	1.53181e-15	28.3511
GDF6	mRNA	UP	2.11083	-3.07311	11.1286	4.97278e-25	4.30142e-23	46.0924
LTBP2	mRNA	UP	2.10652	4.01575	16.0644	1.70258e-44	1.08053e-41	90.422
LAMP5	mRNA	UP	2.10229	-2.29624	8.82989	4.1607e-17	1.78626e-15	28.1896
AMPH	mRNA	UP	2.10187	-2.58868	12.8872	1.11206e-31	1.7692e-29	61.1501
CREB3L1	mRNA	UP	2.10131	0.936327	10.4781	1.09531e-22	7.47973e-21	40.7492
CHRDL1	mRNA	UP	2.09052	-2.5601	7.41958	8.02857e-13	2.36272e-11	18.5471
SELP	mRNA	UP	2.08479	-0.242661	11.9261	5.40289e-28	6.05486e-26	52.8223
SYT13	mRNA	UP	2.08439	-1.73806	5.6487	3.21412e-08	5.39881e-07	8.2348
GLP2R	mRNA	UP	2.08199	-3.32272	9.36557	7.36759e-19	3.63628e-17	32.148
CLSTN2	mRNA	UP	2.08166	-0.505439	10.3879	2.28444e-22	1.51398e-20	40.0589
HHIP-AS1	lncRNA	UP	2.0791	-3.45305	11.0628	8.64649e-25	7.27439e-23	45.5486
IGHV2-5	undefined	UP	2.07787	-4.45804	9.3641	7.45072e-19	3.6711e-17	32.1193
PTGIR	mRNA	UP	2.07525	0.724733	19.4448	1.23551e-58	1.2023e-54	122.558
IGLV1-36	undefined	UP	2.07371	-4.28079	9.22646	2.12965e-18	1.01423e-16	31.0931
FBLN5	mRNA	UP	2.07151	3.67038	13.5248	3.4789e-34	7.17747e-32	66.861
PTGS2	mRNA	UP	2.07086	-1.28868	12.945	6.61958e-32	1.07063e-29	61.6892
CPXM1	mRNA	UP	2.0699	0.60119	13.5152	3.79808e-34	7.72678e-32	66.8142
C1QTNF2	mRNA	UP	2.06631	-1.51729	15.3757	1.17211e-41	5.95096e-39	83.8025
CCL22	mRNA	UP	2.05874	-1.6559	12.951	6.27092e-32	1.01706e-29	61.734
ITGA11	mRNA	UP	2.05774	1.44843	16.7454	2.53864e-47	2.64685e-44	96.8458
DACT3	mRNA	UP	2.05651	0.116792	15.6316	1.04119e-42	5.90216e-40	86.2806
WISP1	mRNA	UP	2.05066	-0.272228	13.7844	3.23646e-35	7.61965e-33	69.2311
ID4	mRNA	UP	2.04988	0.691529	13.4877	4.87832e-34	9.78799e-32	66.5676
SSPN	mRNA	UP	2.0479	-0.0290903	12.8825	1.15981e-31	1.84016e-29	61.1571
RP11-383H13.1	lncRNA	UP	2.04296	0.220001	10.6746	2.1852e-23	1.59884e-21	42.3575
MZB1	mRNA	UP	2.0392	-0.140213	7.89223	3.34653e-14	1.12619e-12	21.5754
WFDC1	mRNA	UP	2.03398	-0.0887764	15.0181	3.40415e-40	1.42992e-37	80.5533
MFAP2	mRNA	UP	2.03343	-0.303176	9.08527	6.19281e-18	2.82705e-16	30.0143
GDF2	mRNA	UP	2.0323	-4.70575	7.90332	3.10101e-14	1.04865e-12	21.6673
IL6	mRNA	UP	2.03134	-2.3839	10.8783	4.04317e-24	3.18381e-22	44.0356
SLCO2A1	mRNA	UP	2.03106	2.67515	10.9185	2.89245e-24	2.31662e-22	44.2714
TCF21	mRNA	UP	2.03088	-1.0714	14.3561	1.65223e-37	5.05071e-35	74.41
C3orf36	mRNA	UP	2.02814	-3.3688	12.0072	2.66857e-28	3.07924e-26	53.4911
HEPH	mRNA	UP	2.02592	1.49421	20.0638	3.10432e-61	9.23063e-57	128.556
FCRL5	mRNA	UP	2.02427	-2.66151	8.01	1.48457e-14	5.14113e-13	22.4441
LAMC3	mRNA	UP	2.02341	3.02438	11.4691	2.77249e-26	2.69346e-24	48.8543
IGLV2-18	undefined	UP	2.02099	-4.19671	9.16476	3.39962e-18	1.58922e-16	30.6399
TEK	mRNA	UP	2.02025	1.71204	14.9388	7.16844e-40	2.94749e-37	79.8652
RHBG	mRNA	DOWN	-2.0199	1.93491	-5.11881	4.93793e-07	6.7457e-06	5.37006
PRND	mRNA	UP	2.01304	-2.02932	8.50672	4.41149e-16	1.74626e-14	25.8734
FGFR2	mRNA	UP	2.01249	3.87787	6.10779	2.54295e-09	4.96738e-08	10.3183
SCG2	mRNA	UP	2.00561	-3.10711	10.1587	1.45596e-21	9.08215e-20	38.2547
BAI3	mRNA	UP	2.00389	-3.60944	10.9592	2.0595e-24	1.67244e-22	44.696
ADAMTS3	mRNA	UP	2.00212	-1.98862	10.4468	1.41446e-22	9.55856e-21	40.5428
CPA3	mRNA	UP	2.00017	-1.21159	8.13134	6.37147e-15	2.27808e-13	23.2396
VTCN1	mRNA	UP	1.99906	-2.42202	6.18601	1.62554e-09	3.25259e-08	11.1433
FOXF1	mRNA	UP	1.99618	0.11235	16.8751	7.31629e-48	8.37601e-45	98.0007
FBN1	mRNA	UP	1.98995	4.01321	17.3915	5.10341e-50	7.64033e-47	103.056
IGHV2-70	undefined	UP	1.98846	-4.28936	8.87335	3.016e-17	1.30926e-15	28.4942
EGR2	mRNA	UP	1.98701	0.532829	13.7706	3.67637e-35	8.48428e-33	69.1212
FPR1	mRNA	UP	1.98369	0.0820963	13.219	5.59686e-33	9.96292e-31	64.1509
ITGB8	mRNA	UP	1.98254	-1.36619	7.15039	4.60853e-12	1.25327e-10	16.8115
DNM3OS	lncRNA	UP	1.97903	-1.3582	14.6615	9.60727e-39	3.4841e-36	77.2009
ST8SIA6	mRNA	UP	1.97808	-4.00338	12.4893	3.85768e-30	5.21385e-28	57.6621
GPR124	mRNA	UP	1.97699	2.82578	14.9526	6.29788e-40	2.6079e-37	79.9951
CLEC1B	mRNA	UP	1.97622	-3.99817	8.29328	2.03323e-15	7.62946e-14	24.385
PAGE4	mRNA	DOWN	-1.97219	-2.00831	-4.10629	4.94498e-05	0.000424904	1.2317
PDZD4	mRNA	UP	1.97001	0.217135	14.9372	7.2745e-40	2.97018e-37	79.8153
GPBAR1	mRNA	UP	1.96718	-0.104475	14.4386	7.67274e-38	2.46147e-35	75.2031
SLC5A1	mRNA	UP	1.9657	-2.91273	6.55121	1.90011e-10	4.30006e-09	13.2344
FOXL1	mRNA	UP	1.96562	-1.48254	12.301	2.03403e-29	2.53763e-27	56.044
CACNA2D1	mRNA	UP	1.96491	0.00252484	15.9868	3.56559e-44	2.23854e-41	89.6075
ASPG	mRNA	UP	1.96372	2.40152	5.31029	1.886e-07	2.7885e-06	6.26108
IGLV10-54	undefined	UP	1.9637	-3.92172	8.0628	1.02848e-14	3.58934e-13	22.8023
RP11-417E7.2	lncRNA	UP	1.96303	-4.60921	11.2157	2.3851e-25	2.11319e-23	46.8213
TSPAN2	mRNA	UP	1.96271	-1.37611	14.0704	2.32708e-36	6.26135e-34	71.7909
TWIST2	mRNA	UP	1.96091	-2.69735	8.30081	1.9274e-15	7.2463e-14	24.4405
TENM4	mRNA	UP	1.95732	-2.37448	10.0319	4.0134e-21	2.40585e-19	37.2584
DACT1	mRNA	UP	1.95687	0.480727	13.2066	6.26565e-33	1.10858e-30	64.0433
ODAM	mRNA	DOWN	-1.95577	-2.9806	-4.76153	2.75562e-06	3.23077e-05	4.00055
HSPB7	mRNA	UP	1.95324	-1.06592	10.6088	3.75648e-23	2.68458e-21	41.8421
FCN3	mRNA	UP	1.95157	1.28664	9.84529	1.76439e-20	1.01295e-18	35.7243
FAM19A5	mRNA	UP	1.94627	-0.346046	6.08462	2.90093e-09	5.65343e-08	10.4942
KCNE4	mRNA	UP	1.94027	1.07939	12.7371	4.25869e-31	6.26327e-29	59.8732
RGS7BP	mRNA	UP	1.93357	-2.48904	8.09033	8.4883e-15	2.99822e-13	22.9886
IGHV1-58	undefined	UP	1.93079	-4.61959	9.10101	5.50065e-18	2.52291e-16	30.1498
COL6A3	mRNA	UP	1.93027	5.40226	15.6217	1.14352e-42	6.4199e-40	86.1997
RGS11	mRNA	UP	1.92991	-1.76413	11.9417	4.72016e-28	5.29992e-26	52.9448
RCAN2	mRNA	UP	1.92852	2.07689	15.0572	2.35743e-40	1.01958e-37	80.9699
ESRP1	mRNA	UP	1.92592	-2.26343	5.08129	5.94294e-07	8.02848e-06	5.44935
PMEPA1	mRNA	UP	1.92475	2.99267	11.7609	2.26188e-27	2.37954e-25	51.3364
TNFAIP6	mRNA	UP	1.92191	-2.60211	9.53803	1.9504e-19	1.00599e-17	33.4492
HEYL	mRNA	UP	1.9218	2.85395	14.3188	2.33481e-37	6.95524e-35	74.1285
CTHRC1	mRNA	UP	1.92162	1.38187	9.90663	1.08644e-20	6.33706e-19	36.1982
SNAI1	mRNA	UP	1.92122	0.751009	15.3422	1.60845e-41	8.0959e-39	83.6016
CD79A	mRNA	UP	1.91622	-0.647895	8.28535	2.151e-15	8.04551e-14	24.2847
PLA2G4A	mRNA	UP	1.91321	-1.16409	13.6382	1.23504e-34	2.64141e-32	67.8845
UNC5C	mRNA	UP	1.91247	-0.233285	15.8951	8.53498e-44	5.3014e-41	88.7322
RP11-672A2.4	lncRNA	UP	1.91055	-3.10329	11.656	5.58535e-27	5.7414e-25	50.5019
LGI2	mRNA	UP	1.91052	-0.254502	13.3511	1.69046e-33	3.1635e-31	65.3274
CCL2	mRNA	UP	1.9102	2.81309	13.9206	9.26054e-36	2.29108e-33	70.48
NTF3	mRNA	UP	1.90841	-1.96509	11.1827	3.1513e-25	2.76269e-23	46.5454
OLFM1	mRNA	UP	1.90789	0.156453	10.589	4.42035e-23	3.13342e-21	41.6643
CD1E	mRNA	UP	1.90513	-1.93499	9.98778	5.70557e-21	3.37861e-19	36.9108
HGF	mRNA	UP	1.90459	1.54704	10.7884	8.52868e-24	6.50084e-22	43.2482
BEND6	mRNA	UP	1.90369	-3.56686	10.1402	1.68788e-21	1.04618e-19	38.1097
IGHV3-64	undefined	UP	1.90327	-4.57517	8.95768	1.61083e-17	7.14135e-16	29.0997
GATA5	mRNA	UP	1.90166	-3.30834	6.04876	3.55413e-09	6.85321e-08	10.4004
MS4A1	mRNA	UP	1.90101	-1.77477	7.65153	1.71714e-13	5.40477e-12	20.0353
TNC	mRNA	UP	1.8998	3.21855	11.9747	3.54185e-28	4.01549e-26	53.1632
CXCL1	mRNA	UP	1.89811	0.197048	5.99807	4.72847e-09	8.97533e-08	9.988
RP11-774D14.1	lncRNA	DOWN	-1.89732	-2.95173	-5.06139	6.55367e-07	8.76823e-06	5.37384
LRRC55	mRNA	UP	1.89603	-2.88238	11.3598	7.03195e-26	6.52742e-24	48.0142
CLEC4G	mRNA	UP	1.89416	-2.13947	7.83829	4.8422e-14	1.60546e-12	21.2806
LAMC2	mRNA	UP	1.89298	-0.215205	6.97724	1.38353e-11	3.56642e-10	15.6886
GAPT	mRNA	UP	1.89242	-2.10481	12.9315	7.47247e-32	1.20524e-29	61.5502
BASP1	mRNA	UP	1.89195	1.84438	12.2495	3.20104e-29	3.95135e-27	55.5888
IGLV3-27	undefined	UP	1.89137	-3.84107	6.9628	1.51496e-11	3.88127e-10	15.6912
KCNIP1	mRNA	UP	1.88318	-4.34143	10.8691	4.36312e-24	3.42405e-22	43.9618
GREM1	mRNA	UP	1.8829	0.186408	7.2747	2.06822e-12	5.81963e-11	17.5237
IGKV3D-11	undefined	UP	1.8812	-4.56156	8.62966	1.80882e-16	7.35969e-15	26.7292
IGHV4-55	undefined	UP	1.88036	-4.45798	8.88934	2.6786e-17	1.16713e-15	28.6088
ADAMTSL2	mRNA	UP	1.87987	3.22276	9.39138	6.04418e-19	3.00854e-17	32.1362
COL12A1	mRNA	UP	1.87783	2.94689	14.4968	4.46433e-38	1.48101e-35	75.7677
ITIH5	mRNA	UP	1.8753	1.38824	7.40762	8.68486e-13	2.54944e-11	18.3027
IGHV3-43	undefined	UP	1.87211	-3.64567	7.28045	1.99248e-12	5.61192e-11	17.6698
SLIT3	mRNA	UP	1.86859	2.30272	14.807	2.46624e-39	9.47345e-37	78.644
C1QTNF1	mRNA	UP	1.86737	3.53562	11.1922	2.90995e-25	2.55493e-23	46.501
KRT19	mRNA	UP	1.86615	0.321554	4.6682	4.24661e-06	4.7857e-05	3.42496
IGKV3-7	undefined	UP	1.86566	-4.67973	9.08548	6.18332e-18	2.82493e-16	30.0323
PRSS22	mRNA	UP	1.8648	-3.25761	6.42005	4.15204e-10	8.99536e-09	12.4807
MAP1A	mRNA	UP	1.86297	0.817885	14.4567	6.48423e-38	2.11505e-35	75.3939
COL6A2	mRNA	UP	1.86202	6.46168	17.1647	4.52616e-49	6.00611e-46	100.824
GZMK	mRNA	UP	1.85987	-0.0920007	10.9121	3.05045e-24	2.43982e-22	44.3038
CCR4	mRNA	UP	1.85932	-1.88486	10.9523	2.18035e-24	1.76566e-22	44.6438
MFAP5	mRNA	UP	1.85759	-2.94737	10.0547	3.3464e-21	2.01846e-19	37.4381
WNT9A	mRNA	UP	1.85539	-2.6139	8.5697	2.797e-16	1.12317e-14	26.3284
SIGLEC8	mRNA	UP	1.85098	-1.6502	11.0763	7.71773e-25	6.53066e-23	45.6656
ADAM28	mRNA	UP	1.84303	-0.0141068	11.2898	1.27446e-25	1.15907e-23	47.4331
AJAP1	mRNA	UP	1.84297	-3.38232	9.28215	1.394e-18	6.69337e-17	31.524
SLPI	mRNA	UP	1.83387	5.02833	5.76015	1.76114e-08	3.06856e-07	8.33016
TPSAB1	mRNA	UP	1.82962	-1.10716	7.35851	1.19829e-12	3.46016e-11	18.1162
MAMDC2	mRNA	UP	1.8284	-1.85445	11.0657	8.43838e-25	7.10954e-23	45.5773
CR1	mRNA	UP	1.82683	-1.40051	10.5182	7.89691e-23	5.48901e-21	41.1136
CILP	mRNA	UP	1.82595	-1.13627	9.98664	5.75757e-21	3.40595e-19	36.8939
CACNA1C	mRNA	UP	1.8245	0.970378	16.0726	1.57484e-44	1.01044e-41	90.4631
CRHBP	mRNA	UP	1.82327	-0.243299	8.21251	3.601e-15	1.32484e-13	23.7641
TBX1	mRNA	UP	1.82307	-2.8363	8.82091	4.44619e-17	1.90462e-15	28.1307
EFS	mRNA	UP	1.82307	-0.737242	11.9788	3.41649e-28	3.88847e-26	53.2729
WNT4	mRNA	UP	1.82256	0.517355	6.34594	6.42353e-10	1.35593e-08	11.907
IGFBP5	mRNA	UP	1.82141	5.38986	12.6376	1.03333e-30	1.47875e-28	58.8369
BNC2	mRNA	UP	1.82057	-1.13542	13.2322	4.96695e-33	8.92323e-31	64.2444
EFNB3	mRNA	UP	1.81999	-1.65104	11.4144	4.41865e-26	4.18818e-24	48.4793
MMP16	mRNA	UP	1.81989	-1.99669	9.3965	5.81117e-19	2.89814e-17	32.3735
EFNA5	mRNA	UP	1.81514	-1.20583	6.8052	4.04435e-11	9.88437e-10	14.6893
RP5-1059L7.1	lncRNA	UP	1.81497	-2.73025	11.4503	3.25368e-26	3.11942e-24	48.7721
TIMD4	mRNA	UP	1.81373	-2.24176	8.08751	8.6567e-15	3.05401e-13	22.9656
DOK5	mRNA	UP	1.81181	-0.550327	14.0013	4.40473e-36	1.14302e-33	71.1912
EPHB3	mRNA	UP	1.81022	-0.218707	9.33682	9.18192e-19	4.47874e-17	31.8875
DPYSL3	mRNA	UP	1.80899	3.21921	16.3886	7.72129e-46	6.17566e-43	93.4987
SLITRK4	mRNA	UP	1.80614	-2.66434	9.11502	4.94975e-18	2.27919e-16	30.2797
RP11-247C2.2	lncRNA	UP	1.8061	-4.61662	11.6039	8.73905e-27	8.79736e-25	50.0768
TSPAN11	mRNA	UP	1.80396	-1.43392	10.3911	2.2268e-22	1.47746e-20	40.0945
SOX8	mRNA	UP	1.80266	-2.86506	11.1016	6.24228e-25	5.35195e-23	45.8689
ADAM33	mRNA	UP	1.79418	-1.20834	10.9921	1.56411e-24	1.28444e-22	44.9707
LOXL1-AS1	lncRNA	UP	1.79285	-2.00709	9.81522	2.23646e-20	1.27024e-18	35.5703
IGHV3-20	undefined	UP	1.79223	-4.65769	8.00236	1.56533e-14	5.4112e-13	22.3543
GAL3ST4	mRNA	UP	1.79153	0.537471	13.7631	3.93585e-35	9.04733e-33	69.054
ADAMTS15	mRNA	UP	1.78895	-0.149912	13.6189	1.47366e-34	3.1175e-32	67.7378
LTBP4	mRNA	UP	1.78351	4.45288	14.151	1.10558e-36	3.05932e-34	72.5403
MUC6	mRNA	UP	1.78127	-1.47806	5.05676	6.70414e-07	8.9582e-06	5.30154
THSD7B	mRNA	UP	1.78114	-2.40784	9.99076	5.57201e-21	3.30287e-19	36.9366
XYLT1	mRNA	UP	1.77818	0.113958	15.7934	2.24249e-43	1.34982e-40	87.7977
NNMT	mRNA	UP	1.77815	6.89742	6.70619	7.43082e-11	1.76081e-09	13.4821
FOXC2	mRNA	UP	1.77685	-1.73942	12.0507	1.82564e-28	2.12762e-26	53.8798
IGLV4-60	undefined	UP	1.77597	-4.24634	7.48166	5.33053e-13	1.59853e-11	18.9374
MXRA8	mRNA	UP	1.77441	2.95314	14.16	1.01724e-36	2.82825e-34	72.6672
PLA2R1	mRNA	UP	1.77127	-0.451936	11.8638	9.28071e-28	1.01665e-25	52.2887
P3H3	mRNA	UP	1.76689	1.28375	11.5468	1.42575e-26	1.41333e-24	49.572
HAPLN3	mRNA	UP	1.76681	0.884581	12.762	3.41085e-31	5.0674e-29	60.0939
KCNG1	mRNA	UP	1.76569	-2.89755	7.32627	1.47902e-12	4.21453e-11	17.9586
MRVI1	mRNA	UP	1.76499	1.78576	17.8416	6.65958e-52	1.38869e-48	107.308
PROM1	mRNA	UP	1.76481	-1.9758	5.21884	2.9972e-07	4.2724e-06	6.09632
GPC4	mRNA	UP	1.76431	1.15533	7.71418	1.12567e-13	3.6152e-12	20.3188
PCDHGC3	mRNA	UP	1.76371	0.508591	9.69766	5.62816e-20	3.04834e-18	34.6107
QRFPR	mRNA	UP	1.76265	-4.39383	9.10204	5.45835e-18	2.50548e-16	30.1736
FOXF2	mRNA	UP	1.76137	-2.27966	9.87657	1.37823e-20	7.99114e-19	36.0472
RP11-66B24.4	lncRNA	UP	1.75975	-2.79337	13.7416	4.7934e-35	1.09325e-32	68.7649
GPR20	mRNA	UP	1.75701	-3.92408	10.0957	2.41239e-21	1.47335e-19	37.7592
RP11-284N8.3	lncRNA	UP	1.75578	-1.42655	11.6784	4.60731e-27	4.75278e-25	50.7057
IGHV6-1	undefined	UP	1.75541	-4.81566	8.65851	1.46554e-16	6.00901e-15	26.9204
XXyac-YX65C7_A.2	lncRNA	UP	1.75389	-3.49777	12.1719	6.32459e-29	7.64542e-27	54.9033
PRR16	mRNA	UP	1.75139	-1.07866	14.5033	4.20268e-38	1.41839e-35	75.7588
ZNF521	mRNA	UP	1.75061	0.289509	15.0351	2.90242e-40	1.23696e-37	80.7261
MAP9	mRNA	UP	1.75009	-1.27002	10.5029	8.94723e-23	6.18227e-21	40.99
GALNT16	mRNA	UP	1.7493	0.451318	11.2816	1.36635e-25	1.23685e-23	47.3578
F2RL3	mRNA	UP	1.74517	1.01106	10.3441	3.26019e-22	2.134e-20	39.6702
MAPK10	mRNA	UP	1.74343	-0.592308	11.1122	5.70966e-25	4.91696e-23	45.9603
PDLIM4	mRNA	UP	1.74314	-0.883634	11.2154	2.39171e-25	2.11583e-23	46.8187
PLD4	mRNA	UP	1.74277	-0.471745	10.7522	1.15167e-23	8.63099e-22	43
KIRREL	mRNA	UP	1.74273	2.66585	15.0759	1.97696e-40	8.74458e-38	81.1449
ALOX5AP	mRNA	UP	1.74244	0.948165	12.5865	1.62881e-30	2.28061e-28	58.5481
ECM1	mRNA	UP	1.74104	2.29466	15.6741	6.96003e-43	3.98407e-40	86.7445
SCD5	mRNA	UP	1.74099	0.512463	10.0911	2.50175e-21	1.52633e-19	37.6774
KIF26A	mRNA	UP	1.73949	0.347812	13.7077	6.54176e-35	1.46342e-32	68.5492
SIRPB2	mRNA	UP	1.7386	-0.813216	13.1144	1.44053e-32	2.44501e-30	63.2025
MIR4697HG	undefined	UP	1.73826	-2.98151	11.1306	4.88855e-25	4.23483e-23	46.1084
RP11-510M2.5	lncRNA	UP	1.73682	-4.84709	7.69129	1.31382e-13	4.1895e-12	20.2645
NEGR1	mRNA	UP	1.73436	-3.26285	9.8116	2.30107e-20	1.30061e-18	35.5472
LINC00924	lncRNA	UP	1.734	-0.512321	13.7829	3.28278e-35	7.69766e-33	69.2107
ALDH1L2	mRNA	UP	1.7337	-0.670097	14.0424	3.01519e-36	8.00219e-34	71.5612
TMEM200C	mRNA	UP	1.73327	-1.41202	9.66859	7.06375e-20	3.79073e-18	34.4345
THBD	mRNA	UP	1.73314	2.76042	17.3413	8.27664e-50	1.20812e-46	102.563
SERPINE2	mRNA	UP	1.73176	3.32224	8.97586	1.40638e-17	6.27304e-16	29.024
SAMD5	mRNA	UP	1.73115	1.02783	6.82172	3.6516e-11	8.97332e-10	14.6691
POM121L9P	undefined	UP	1.73094	-2.92472	11.0593	8.90823e-25	7.48381e-23	45.5192
COL15A1	mRNA	UP	1.72887	3.91617	14.0336	3.27014e-36	8.60061e-34	71.4833
RP11-161M6.2	lncRNA	UP	1.72649	-1.82678	11.9441	4.62323e-28	5.21114e-26	52.9642
PTPN13	mRNA	UP	1.72582	-0.402842	9.8497	1.70408e-20	9.81225e-19	35.8133
KCNK15	mRNA	UP	1.7244	-3.38232	6.31052	7.90227e-10	1.64547e-08	11.8586
SAA2	mRNA	UP	1.72303	4.57734	4.34129	1.82767e-05	0.000176588	1.67557
DIO3OS	lncRNA	UP	1.72124	-1.23177	5.69607	2.49175e-08	4.24528e-07	8.45894
TRAT1	mRNA	UP	1.72059	-1.84823	10.0224	4.33168e-21	2.58603e-19	37.1809
FAM150B	mRNA	UP	1.72052	-2.8167	6.79811	4.22521e-11	1.02748e-09	14.6951
KCND2	mRNA	UP	1.71879	-3.53177	8.47788	5.4314e-16	2.1312e-14	25.6849
ADAMTSL1	mRNA	UP	1.71827	0.748857	12.0399	2.00708e-28	2.32977e-26	53.7935
KCNA5	mRNA	UP	1.71768	-2.23392	10.4234	1.71096e-22	1.14825e-20	40.3563
NPY5R	mRNA	UP	1.71539	-4.02643	8.94025	1.83427e-17	8.10118e-16	28.9974
ADAMTS12	mRNA	UP	1.71528	1.25581	14.5072	4.05127e-38	1.37524e-35	75.8663
GPM6A	mRNA	UP	1.71498	-1.35502	7.79906	6.32821e-14	2.07227e-12	20.9985
PLAT	mRNA	UP	1.71299	2.91832	13.9408	7.68995e-36	1.91061e-33	70.662
FMO2	mRNA	UP	1.71212	0.125118	9.41463	5.0554e-19	2.538e-17	32.4632
CLEC11A	mRNA	UP	1.71193	1.75583	14.2949	2.91584e-37	8.55512e-35	73.9159
TRBV20-1	undefined	UP	1.7117	-2.52499	10.2857	5.22936e-22	3.38124e-20	39.2595
CD5	mRNA	UP	1.71121	0.720291	12.2223	4.06592e-29	4.97687e-27	55.3709
AC000403.4	lncRNA	UP	1.71108	-3.39489	14.6648	9.31488e-39	3.39918e-36	77.1575
IGKV6-21	undefined	UP	1.71052	-4.6815	7.97067	1.94935e-14	6.6794e-13	22.1421
RP11-588K22.2	lncRNA	UP	1.70952	1.42128	14.0287	3.41922e-36	8.91242e-34	71.478
HSPB2	mRNA	UP	1.70943	-2.18737	12.565	1.97157e-30	2.74081e-28	58.3277
IGFN1	mRNA	UP	1.70814	-3.52485	6.8551	2.96891e-11	7.35763e-10	15.0438
RP11-138J23.1	lncRNA	DOWN	-1.70688	-2.99121	-5.72308	2.15349e-08	3.70357e-07	8.66043
SDS	mRNA	UP	1.70468	6.12067	4.70127	3.6462e-06	4.17024e-05	3.06339
PNMAL1	mRNA	UP	1.70324	-2.07441	6.22145	1.32534e-09	2.67483e-08	11.3324
TLR8	mRNA	UP	1.70236	-0.80599	10.8326	5.91203e-24	4.59023e-22	43.66
KCNA3	mRNA	UP	1.70138	-3.05876	10.8236	6.36732e-24	4.93062e-22	43.5871
KCNK17	mRNA	UP	1.70089	-2.14501	8.70401	1.05077e-16	4.36974e-15	27.281
P2RY10	mRNA	UP	1.69993	-2.31621	9.31953	1.04793e-18	5.07765e-17	31.7987
TAGLN	mRNA	UP	1.6996	5.39858	17.5814	8.19218e-51	1.36662e-47	104.856
RGS1	mRNA	UP	1.69922	3.06441	9.27185	1.50779e-18	7.22787e-17	31.2431
TM6SF1	mRNA	UP	1.69683	-1.29441	13.0512	2.54771e-32	4.22594e-30	62.6293
GSTM5	mRNA	UP	1.69657	-1.70936	6.8725	2.66453e-11	6.64563e-10	15.1148
KCTD12	mRNA	UP	1.69434	3.9139	19.4932	7.73334e-59	9.03053e-55	123.231
TPSB2	mRNA	UP	1.69432	-0.778838	6.98697	1.30129e-11	3.36785e-10	15.7756
ITGA9	mRNA	UP	1.69405	2.85467	17.4632	2.5583e-50	3.93083e-47	103.73
ST6GALNAC1	mRNA	UP	1.69308	-3.19643	10.4087	1.92955e-22	1.28902e-20	40.238
TSPYL5	mRNA	UP	1.6925	0.0148965	13.6668	9.51479e-35	2.0885e-32	68.1732
F2R	mRNA	UP	1.69148	3.81191	17.4847	2.08162e-50	3.28485e-47	103.947
PMP22	mRNA	UP	1.69109	2.98637	17.8248	7.83461e-52	1.57738e-48	107.192
AP000892.6	undefined	UP	1.68904	-0.583062	14.5093	3.97453e-38	1.35708e-35	75.8349
RP11-54O7.3	lncRNA	UP	1.68879	-2.64109	7.46079	6.11886e-13	1.82276e-11	18.8155
ACTC1	mRNA	UP	1.68741	-4.23927	8.13156	6.36135e-15	2.27607e-13	23.2686
PLXDC2	mRNA	UP	1.68724	2.946	13.686	7.97613e-35	1.76402e-32	68.3421
TLR7	mRNA	UP	1.68603	-0.562631	12.6332	1.07494e-30	1.5308e-28	58.9545
LHX6	mRNA	UP	1.68465	-0.850075	13.3551	1.6306e-33	3.06128e-31	65.3497
C11orf96	mRNA	UP	1.68365	3.03467	12.5707	1.87433e-30	2.61185e-28	58.3632
SPINT1	mRNA	UP	1.68356	2.24916	5.86894	9.70314e-09	1.75453e-07	9.14526
GLT8D2	mRNA	UP	1.68233	0.044192	16.2286	3.55978e-45	2.50416e-42	91.8862
IGHV3-7	undefined	UP	1.68179	-4.81318	8.47268	5.63825e-16	2.2094e-14	25.6026
IGKV3D-15	undefined	UP	1.68086	-4.79061	7.8969	3.24076e-14	1.09311e-12	21.6331
TERT	mRNA	DOWN	-1.67917	-0.676227	-5.34197	1.60405e-07	2.41194e-06	6.63389
EMB	mRNA	UP	1.67694	1.50578	12.903	9.64811e-32	1.53914e-29	61.3373
PRKG1	mRNA	UP	1.67642	0.639581	15.5078	3.36124e-42	1.76804e-39	85.1461
ZNF469	mRNA	UP	1.67614	-0.0645454	12.9237	8.01235e-32	1.28521e-29	61.522
MYOZ1	mRNA	UP	1.67544	-3.10855	10.9259	2.71907e-24	2.18675e-22	44.4225
KCNJ16	mRNA	UP	1.6754	-3.25565	5.34041	1.61694e-07	2.42945e-06	6.7226
AP001046.5	lncRNA	UP	1.67417	-1.7857	15.7339	3.9452e-43	2.32675e-40	87.1238
CERCAM	mRNA	UP	1.67334	2.09333	11.0081	1.36788e-24	1.13286e-22	45.0355
CNN1	mRNA	UP	1.67226	1.50031	12.2852	2.3374e-29	2.90988e-27	55.9069
B3GALT5	mRNA	UP	1.67089	-3.46763	6.4064	4.50065e-10	9.71459e-09	12.4053
OPCML	mRNA	UP	1.66945	-3.88107	10.7472	1.19936e-23	8.96631e-22	42.9655
TRBV19	undefined	UP	1.66926	-3.25892	10.0852	2.62346e-21	1.59558e-19	37.6771
PEG10	mRNA	DOWN	-1.66556	3.3217	-3.78469	0.00017929	0.00130852	-0.371267
MEGF6	mRNA	UP	1.66408	2.60488	9.35155	8.20301e-19	4.02478e-17	31.8711
HSPB6	mRNA	UP	1.66367	2.33986	8.85651	3.41677e-17	1.47555e-15	28.2104
GPR171	mRNA	UP	1.66307	-1.33191	9.87406	1.40578e-20	8.14276e-19	36.0194
TNFRSF17	mRNA	UP	1.6621	-3.7924	7.53139	3.83302e-13	1.16683e-11	19.277
P2RY12	mRNA	UP	1.662	-3.0972	10.5468	6.24737e-23	4.36322e-21	41.345
VGLL3	mRNA	UP	1.66084	-0.132052	10.8018	7.6309e-24	5.85473e-22	43.4007
SYNPO2	mRNA	UP	1.66051	2.49618	14.7366	4.76467e-39	1.77194e-36	77.9906
BMPER	mRNA	UP	1.65999	-2.489	8.19999	3.93331e-15	1.44164e-13	23.7416
CCR7	mRNA	UP	1.6593	-0.310012	11.2278	2.15414e-25	1.92315e-23	46.9186
NAPSB	undefined	UP	1.65896	1.08792	12.2155	4.31595e-29	5.27187e-27	55.3075
TRPA1	mRNA	UP	1.65877	-4.14146	8.28854	2.10285e-15	7.88056e-14	24.3561
NAP1L3	mRNA	UP	1.65779	-1.73312	9.06579	7.16969e-18	3.2628e-16	29.9055
PCDHGB7	mRNA	UP	1.65743	-1.37485	9.34031	8.9394e-19	4.36774e-17	31.9419
C9	mRNA	UP	1.65695	4.94889	3.70847	0.000240235	0.00168952	-0.800556
NPTXR	mRNA	UP	1.65482	0.628003	7.48963	5.05679e-13	1.52034e-11	18.8768
KIAA1755	mRNA	UP	1.65414	0.121548	8.55743	3.05717e-16	1.22092e-14	26.1684
COL13A1	mRNA	UP	1.65412	-0.886329	12.4591	5.03874e-30	6.73219e-28	57.4272
MAGEL2	mRNA	UP	1.65372	-4.30238	10.7873	8.60638e-24	6.55151e-22	43.2934
AC079767.4	lncRNA	UP	1.65287	-3.08994	9.79354	2.65267e-20	1.48781e-18	35.4076
CD69	mRNA	UP	1.65142	0.349516	11.5034	2.06773e-26	2.02173e-24	49.2225
LRRN3	mRNA	UP	1.65139	-2.98295	10.6259	3.26298e-23	2.34914e-21	41.9828
KIAA0125	lncRNA	UP	1.64909	-3.06433	6.66435	9.59036e-11	2.247e-09	13.9025
LXN	mRNA	UP	1.64869	0.999549	16.5857	1.1721e-46	1.08628e-43	95.3128
REM1	mRNA	UP	1.64862	-1.24152	13.1292	1.26003e-32	2.14488e-30	63.3242
GPR132	mRNA	UP	1.64781	-0.14178	13.5917	1.88953e-34	3.98281e-32	67.4927
TRPV6	mRNA	UP	1.64739	-2.89696	5.56975	4.89452e-08	8.01617e-07	7.86719
RASL10B	mRNA	DOWN	-1.64628	0.924453	-5.33302	1.67926e-07	2.51254e-06	6.48428
GPR68	mRNA	UP	1.64589	-0.247647	13.777	3.46461e-35	8.0593e-33	69.1647
RP5-1172A22.1	lncRNA	UP	1.64504	-4.82628	10.6405	2.89488e-23	2.09187e-21	42.0959
ENPP5	mRNA	UP	1.64474	-0.903189	5.46266	8.59406e-08	1.35142e-06	7.24744
MACC1	mRNA	UP	1.64293	-1.88963	7.04147	9.22322e-12	2.42903e-10	16.1539
LTF	mRNA	UP	1.64176	-0.021192	9.2497	1.78471e-18	8.52037e-17	31.2275
C1orf64	mRNA	DOWN	-1.6415	-3.49144	-5.06777	6.35145e-07	8.52511e-06	5.41175
SLC6A6	mRNA	UP	1.64121	2.28426	9.71392	4.95562e-20	2.68657e-18	34.6577
CLEC4E	mRNA	UP	1.64078	-1.18176	10.0365	3.86908e-21	2.32411e-19	37.2854
GPR183	mRNA	UP	1.63968	1.13051	12.2296	3.81115e-29	4.68466e-27	55.4298
GAS7	mRNA	UP	1.63844	1.96041	14.1498	1.11725e-36	3.07701e-34	72.5853
CD226	mRNA	UP	1.6376	-0.1633	13.5285	3.36408e-34	7.01495e-32	66.9228
CLEC9A	mRNA	UP	1.63719	-2.78181	10.0093	4.80628e-21	2.86644e-19	37.0827
TAGAP	mRNA	UP	1.63711	0.439	13.3307	2.03429e-33	3.77068e-31	65.1546
FAM155A	mRNA	UP	1.63629	-2.312	9.77375	3.09933e-20	1.72672e-18	35.2522
TSHZ3	mRNA	UP	1.63591	0.451753	18.3334	5.76331e-54	1.86946e-50	111.912
GUCY1A3	mRNA	UP	1.63496	1.84779	12.7635	3.36434e-31	5.01107e-29	60.0961
IL21R	mRNA	UP	1.6329	-0.95809	9.64518	8.47963e-20	4.52559e-18	34.2474
KCNU1	mRNA	DOWN	-1.63255	-3.37562	-4.09116	5.26414e-05	0.000448828	1.21172
NEXN	mRNA	UP	1.63061	1.11007	13.6588	1.02321e-34	2.21266e-32	68.1144
LINC00702	lncRNA	UP	1.63022	-1.3282	13.2743	3.39226e-33	6.17022e-31	64.6147
CD3G	mRNA	UP	1.62967	-0.272947	11.0036	1.42037e-24	1.173e-22	45.0594
RUNX1T1	mRNA	UP	1.62748	-0.211941	13.9914	4.82431e-36	1.23003e-33	71.1117
TACSTD2	mRNA	UP	1.62722	-0.133469	6.56127	1.78871e-10	4.06056e-09	13.1895
COL4A4	mRNA	UP	1.62678	0.968176	9.82637	2.04834e-20	1.16679e-18	35.5891
RP11-43F13.3	lncRNA	UP	1.62449	-2.76977	6.38412	5.13262e-10	1.09772e-08	12.2708
IGKV1D-8	undefined	UP	1.62389	-4.3761	7.2082	3.17887e-12	8.79643e-11	17.1911
FCGR2B	mRNA	UP	1.6233	0.661742	8.15281	5.48073e-15	1.97655e-13	23.3099
CCR2	mRNA	UP	1.6233	-0.0784541	10.7741	9.60465e-24	7.28294e-22	43.1731
P2RX1	mRNA	UP	1.62272	-1.28724	13.0366	2.9035e-32	4.78889e-30	62.5006
MEIS3P1	undefined	UP	1.62157	-3.10723	9.7279	4.44137e-20	2.41901e-18	34.9023
GLI3	mRNA	UP	1.62071	-0.670927	13.0886	1.81743e-32	3.05805e-30	62.9763
PELI2	mRNA	UP	1.61999	0.0136387	12.2233	4.02745e-29	4.94015e-27	55.3836
RAI2	mRNA	UP	1.61857	1.17987	12.9981	4.10549e-32	6.69574e-30	62.1854
GRIP2	mRNA	UP	1.61821	-2.06585	7.79175	6.65146e-14	2.1769e-12	20.9699
PRTG	mRNA	UP	1.61783	-2.36019	8.44089	7.08656e-16	2.76395e-14	25.4161
LRRC32	mRNA	UP	1.61645	4.21469	17.695	2.73972e-51	5.33214e-48	105.962
TWIST1	mRNA	UP	1.61494	-2.60326	9.25192	1.75484e-18	8.38462e-17	31.2959
CD1C	mRNA	UP	1.61465	-0.64551	9.79856	2.54996e-20	1.43434e-18	35.4223
HLA-DQA1	mRNA	UP	1.61442	4.71442	12.0668	1.58618e-28	1.86342e-26	53.8817
SULF2	mRNA	UP	1.61228	4.84381	11.3386	8.42116e-26	7.77985e-24	47.6506
SYT3	mRNA	UP	1.61207	-2.73658	5.63342	3.48787e-08	5.83514e-07	8.19038
CRISPLD1	mRNA	UP	1.61164	-0.853159	10.283	5.34592e-22	3.45279e-20	39.2274
SAA2-SAA4	mRNA	UP	1.6102	1.7591	4.09276	5.22937e-05	0.000446189	0.924709
SNCA	mRNA	UP	1.60995	-1.98505	10.1828	1.19963e-21	7.51533e-20	38.4428
RUNX2	mRNA	UP	1.60888	-0.515129	11.2262	2.18344e-25	1.94336e-23	46.9068
C10orf107	mRNA	UP	1.60847	-4.08005	10.8782	4.04609e-24	3.18381e-22	44.0333
ZFPM2	mRNA	UP	1.60832	0.0725163	13.6755	8.78023e-35	1.93453e-32	68.2538
KRT23	mRNA	UP	1.60758	1.60909	3.73592	0.000216329	0.00154112	-0.401516
TRBV7-9	undefined	UP	1.60735	-3.36246	9.19426	2.71894e-18	1.28543e-16	30.8702
CSDC2	mRNA	UP	1.60726	-2.98485	7.89947	3.18401e-14	1.0746e-12	21.7046
LIF	mRNA	UP	1.60716	0.993586	7.25207	2.39478e-12	6.69655e-11	17.3333
FRZB	mRNA	UP	1.60672	2.32708	13.0153	3.51917e-32	5.77174e-30	62.3216
AC244250.2	undefined	UP	1.60561	-4.7817	7.84277	4.69617e-14	1.56148e-12	21.277
ZNF683	mRNA	UP	1.60518	-1.58635	8.86431	3.22494e-17	1.39685e-15	28.4285
MARVELD1	mRNA	UP	1.60491	2.35356	14.0429	3.00074e-36	8.0002e-34	71.6036
SLC7A4	mRNA	UP	1.60489	-4.22731	7.70144	1.22685e-13	3.9186e-12	20.3809
PTN	mRNA	UP	1.60466	0.101098	9.39647	5.81246e-19	2.89814e-17	32.3266
JPH2	mRNA	UP	1.60459	-1.24238	11.0126	1.3177e-24	1.09285e-22	45.1395
CNTN1	mRNA	UP	1.6044	-3.49804	4.91793	1.31443e-06	1.66008e-05	4.7161
TRPC4	mRNA	UP	1.60421	-1.7864	10.9233	2.77808e-24	2.23114e-22	44.4057
HLA-DOA	mRNA	UP	1.60166	2.60779	12.3074	1.92242e-29	2.40867e-27	56.0715
TNFSF8	mRNA	UP	1.60038	-0.907929	13.2983	2.7299e-33	4.98097e-31	64.8401
MNDA	mRNA	UP	1.60011	0.742429	13.8992	1.12752e-35	2.76608e-33	70.2925
IL2RA	mRNA	UP	1.59946	-0.750139	9.68625	6.15348e-20	3.32362e-18	34.5583
CNTN4	mRNA	UP	1.59866	-0.303015	11.1412	4.47415e-25	3.88738e-23	46.1981
FZD10	mRNA	UP	1.59861	-3.28609	7.7073	1.17926e-13	3.77693e-12	20.429
VSNL1	mRNA	DOWN	-1.59857	3.07476	-6.47195	3.05181e-10	6.72401e-09	12.4499
ITK	mRNA	UP	1.59855	0.315515	11.0449	1.00468e-24	8.4161e-23	45.3918
APBA2	mRNA	UP	1.5962	-0.340429	8.77289	6.33578e-17	2.68063e-15	27.7314
AL163953.2	lncRNA	DOWN	-1.59578	-3.58619	-7.48936	5.0656e-13	1.52221e-11	19.0086
PRDM8	mRNA	UP	1.59547	-2.35247	11.8821	7.91725e-28	8.73846e-26	52.428
MDFI	mRNA	UP	1.59511	0.282674	8.4764	5.48945e-16	2.15254e-14	25.5866
WDFY4	mRNA	UP	1.59494	1.19832	12.8767	1.22142e-31	1.93266e-29	61.1071
ARSF	mRNA	UP	1.59395	-2.32751	4.59581	5.91072e-06	6.45547e-05	3.2587
IGKV2D-40	undefined	UP	1.59321	-4.81714	7.05314	8.5655e-12	2.26706e-10	16.1903
CD3E	mRNA	UP	1.59296	2.24288	11.0043	1.41244e-24	1.1681e-22	44.9977
CLEC7A	mRNA	UP	1.59251	0.726458	13.3818	1.27962e-33	2.42575e-31	65.6148
CCR5	mRNA	UP	1.59206	0.93679	11.9799	3.38578e-28	3.86104e-26	53.2742
MYOF	mRNA	UP	1.59012	3.1381	13.645	1.16137e-34	2.50217e-32	67.9646
FOXS1	mRNA	UP	1.59003	0.471673	11.2812	1.3708e-25	1.23896e-23	47.354
FZD10-AS1	lncRNA	UP	1.5887	-3.26049	9.08931	6.00743e-18	2.74887e-16	30.0936
VSIG4	mRNA	UP	1.58822	2.14633	11.316	1.02057e-25	9.3398e-24	47.5995
AQP6	mRNA	DOWN	-1.58729	-2.58346	-5.06615	6.40242e-07	8.58365e-06	5.39041
RRAD	mRNA	UP	1.58463	0.329816	8.69925	1.08803e-16	4.51185e-15	27.174
UBASH3A	mRNA	UP	1.5846	-0.937167	10.5646	5.3988e-23	3.79783e-21	41.4842
FLT3	mRNA	UP	1.58454	-2.11065	9.74579	3.86014e-20	2.11626e-18	35.0355
THEMIS	mRNA	UP	1.58376	-1.47309	10.438	1.51971e-22	1.02343e-20	40.4704
ATP2A3	mRNA	UP	1.58321	2.95105	14.2534	4.28495e-37	1.23244e-34	73.5244
SLC4A3	mRNA	UP	1.58311	-1.14804	6.3835	5.15132e-10	1.10091e-08	12.2128
IGHE	undefined	UP	1.58249	-4.05695	6.87199	2.67305e-11	6.66403e-10	15.1402
DKK4	mRNA	DOWN	-1.58139	-2.18331	-4.15998	3.95494e-05	0.000350008	1.45209
MN1	mRNA	UP	1.58118	0.512796	10.3093	4.32198e-22	2.81324e-20	39.4076
SRPX2	mRNA	UP	1.58016	1.05115	10.554	5.88866e-23	4.12751e-21	41.3567
CCDC3	mRNA	UP	1.58012	3.07356	12.8675	1.32647e-31	2.08131e-29	60.9863
HMGCLL1	mRNA	UP	1.57971	-4.2787	8.78856	5.64489e-17	2.40049e-15	27.8928
HOXB4	mRNA	UP	1.57956	-0.472332	17.5308	1.33504e-50	2.16525e-47	104.179
IRF4	mRNA	UP	1.57921	-1.04466	7.70901	1.16568e-13	3.73548e-12	20.3909
PAPLN	mRNA	UP	1.57893	2.25893	7.50655	4.52028e-13	1.36537e-11	18.8852
FPR2	mRNA	UP	1.5786	-3.42887	8.98024	1.3611e-17	6.08502e-16	29.2931
AF131215.2	lncRNA	UP	1.57518	-3.06893	9.05273	7.90887e-18	3.58243e-16	29.8237
CD40LG	mRNA	UP	1.57478	-1.14476	10.6493	2.69071e-23	1.95158e-21	42.1711
RP11-710C12.1	lncRNA	UP	1.57377	-4.13475	12.605	1.38099e-30	1.94293e-28	58.6681
MYH4	mRNA	UP	1.57376	-1.10149	2.87398	0.0042858	0.0197502	-2.95203
PAPPA	mRNA	UP	1.57294	-1.50356	9.8493	1.7094e-20	9.83319e-19	35.8295
BMX	mRNA	UP	1.57157	-1.53551	11.0916	6.78817e-25	5.81145e-23	45.7921
GPR174	mRNA	UP	1.57087	-3.51403	8.64338	1.6366e-16	6.6729e-15	26.8591
SPIB	mRNA	UP	1.57008	-1.74284	6.5569	1.83631e-10	4.167e-09	13.2393
LINC01197	lncRNA	UP	1.56934	-0.628572	14.8669	1.40685e-39	5.51289e-37	79.1291
ZNF365	mRNA	UP	1.56799	-3.94584	9.83188	1.96136e-20	1.11943e-18	35.7037
SYNC	mRNA	UP	1.56767	-2.88174	9.76932	3.20904e-20	1.78105e-18	35.2206
ADAM12	mRNA	UP	1.5674	-0.112803	7.85145	4.42554e-14	1.47654e-12	21.2998
IL34	mRNA	UP	1.56688	1.40668	11.7142	3.38315e-27	3.5148e-25	50.9902
PLCB4	mRNA	UP	1.5664	-0.636874	10.7615	1.06597e-23	8.03083e-22	43.078
SLC22A17	mRNA	UP	1.56524	1.18003	7.22207	2.9069e-12	8.07062e-11	17.1322
RP11-25H12.1	lncRNA	DOWN	-1.56498	-3.21285	-6.3681	5.63983e-10	1.19917e-08	12.1867
CHST3	mRNA	UP	1.56469	1.80882	13.5152	3.79678e-34	7.72678e-32	66.8147
CNTN3	mRNA	UP	1.56436	-1.9456	4.46688	1.054e-05	0.000108041	2.69372
SPINT2	mRNA	UP	1.56409	2.97931	6.98098	1.3513e-11	3.48799e-10	15.5041
LYPD5	mRNA	UP	1.56403	-1.25703	12.3682	1.12536e-29	1.45047e-27	56.6301
CD6	mRNA	UP	1.56279	1.40123	11.0685	8.24442e-25	6.95617e-23	45.5599
SAMD11	mRNA	UP	1.56249	-0.541328	7.47405	5.60575e-13	1.67848e-11	18.835
HLA-DPA1	mRNA	UP	1.56247	6.03145	11.9198	5.70743e-28	6.3839e-26	52.5209
ALOX5	mRNA	UP	1.56231	1.61952	9.75641	3.55141e-20	1.95804e-18	35.0188
PTH1R	mRNA	UP	1.56177	0.591117	9.74777	3.80059e-20	2.0895e-18	34.9941
SLC22A31	mRNA	UP	1.56082	-1.19549	3.54232	0.000446975	0.00291332	-0.871775
MYL9	mRNA	UP	1.56008	5.38905	13.6367	1.25277e-34	2.66954e-32	67.7943
FPR3	mRNA	UP	1.55635	2.29442	14.7886	2.92906e-39	1.11777e-36	78.4735
GATA3	mRNA	UP	1.55523	-0.458445	10.8818	3.92481e-24	3.09673e-22	44.0601
CD48	mRNA	UP	1.55506	2.03013	12.8161	2.10215e-31	3.1963e-29	60.558
IGKV2-30	undefined	UP	1.55432	-4.41442	6.74063	6.01839e-11	1.44192e-09	14.3276
AXL	mRNA	UP	1.55336	2.97402	18.3047	7.60456e-54	2.33688e-50	111.791
FCER1A	mRNA	UP	1.5521	-1.27399	8.10269	7.78616e-15	2.76527e-13	23.0459
DIO2	mRNA	UP	1.55025	-1.44035	5.34007	1.61973e-07	2.43301e-06	6.66485
DOK6	mRNA	UP	1.54931	-1.3026	7.39586	9.38222e-13	2.73763e-11	18.3628
NUDT10	mRNA	UP	1.5486	-4.61721	9.14011	4.09588e-18	1.8995e-16	30.452
FYB	mRNA	UP	1.54748	2.25295	12.8728	1.26519e-31	1.99112e-29	61.0559
CLEC5A	mRNA	UP	1.54722	-2.22508	7.66449	1.57376e-13	4.96687e-12	20.1328
EMP1	mRNA	UP	1.5468	4.08411	14.3282	2.14044e-37	6.40892e-35	74.184
SEMA3A	mRNA	UP	1.54618	-1.23466	7.7016	1.22553e-13	3.91654e-12	20.3487
FSTL1	mRNA	UP	1.54572	5.2553	14.598	1.73848e-38	6.11473e-36	76.6302
TBX4	mRNA	DOWN	-1.54433	-3.01359	-4.92974	1.242e-06	1.57748e-05	4.76692
PRRX1	mRNA	UP	1.54395	0.6076	9.77043	3.18123e-20	1.76729e-18	35.1686
BANK1	mRNA	UP	1.54336	-2.14128	7.33707	1.37843e-12	3.94135e-11	18.0136
CTD-2536I1.2	undefined	UP	1.54332	-3.96838	10.4848	1.03762e-22	7.12745e-21	40.847
CYTIP	mRNA	UP	1.5427	1.29115	11.6184	7.71403e-27	7.86036e-25	50.1784
SYN1	mRNA	UP	1.54269	-0.713812	9.05319	7.88165e-18	3.57287e-16	29.7897
PTPRC	mRNA	UP	1.54262	3.13599	11.5723	1.14594e-26	1.14569e-24	49.7225
PDE10A	mRNA	UP	1.54226	-0.137277	11.9447	4.59835e-28	5.19311e-26	52.9812
DEFB1	mRNA	UP	1.54119	4.47947	4.36248	1.66705e-05	0.000162521	1.77131
MAL	mRNA	UP	1.5401	-2.31351	8.8346	4.01847e-17	1.72773e-15	28.2252
HSPG2	mRNA	UP	1.5384	5.60512	10.0403	3.75342e-21	2.25696e-19	36.987
AP001189.4	lncRNA	UP	1.53808	-3.47846	9.28614	1.35215e-18	6.49779e-17	31.5549
CR2	mRNA	UP	1.53752	-3.7217	6.14632	2.04102e-09	4.02871e-08	10.9415
HTR7	mRNA	UP	1.53729	-2.96148	10.9333	2.55682e-24	2.05911e-22	44.4831
TRBV29-1	undefined	UP	1.53578	-3.49016	8.62344	1.89262e-16	7.68458e-15	26.717
WNT10A	mRNA	UP	1.53508	-2.54319	8.53812	3.51592e-16	1.4003e-14	26.1047
IGHJ3	undefined	UP	1.53486	-4.86364	8.07621	9.36718e-15	3.28877e-13	22.8516
DUOX2	mRNA	UP	1.53457	-0.351601	4.17013	3.79038e-05	0.000337413	1.38933
HCG11	lncRNA	UP	1.53347	-1.2115	16.3682	9.38448e-46	7.116e-43	93.1134
GJA5	mRNA	UP	1.53314	2.34801	12.062	1.65424e-28	1.9356e-26	53.9489
GPRC5A	mRNA	UP	1.53256	-1.4165	6.82926	3.48514e-11	8.58956e-10	14.8432
CYBB	mRNA	UP	1.53236	3.23543	11.7189	3.25028e-27	3.38882e-25	50.9658
FZD2	mRNA	UP	1.53203	-0.737699	10.6195	3.44056e-23	2.4709e-21	41.9256
AQP1	mRNA	UP	1.53177	5.22672	10.4166	1.80905e-22	1.21129e-20	40.0198
RAMP3	mRNA	UP	1.53126	3.09411	11.4505	3.24797e-26	3.11906e-24	48.6929
CD2	mRNA	UP	1.53043	1.8911	10.3143	4.14929e-22	2.70385e-20	39.3975
EGR3	mRNA	UP	1.53003	-0.625764	10.8404	5.53834e-24	4.31731e-22	43.7227
ISLR2	mRNA	UP	1.52974	-1.56409	10.228	8.33132e-22	5.3047e-20	38.7986
NLRP3	mRNA	UP	1.52936	-0.259682	14.3379	1.956e-37	5.88684e-35	74.2744
F3	mRNA	UP	1.52894	0.579316	9.69703	5.65595e-20	3.05772e-18	34.6028
ZNF831	mRNA	UP	1.52866	-1.44195	9.41257	5.13602e-19	2.57405e-17	32.4872
WNT7B	mRNA	UP	1.52771	-3.30757	5.3999	1.19048e-07	1.8311e-06	7.01911
GALNT5	mRNA	UP	1.52739	-3.7605	7.04748	8.87823e-12	2.34346e-10	16.2191
SLAMF7	mRNA	UP	1.52581	1.62771	9.64204	8.69005e-20	4.63366e-18	34.1359
AC104654.2	lncRNA	UP	1.52512	-3.90653	7.77179	7.61824e-14	2.47527e-12	20.8545
PABPC5	mRNA	UP	1.52497	-3.15052	9.60896	1.12441e-19	5.95745e-18	33.9918
LHFP	mRNA	UP	1.52474	3.21186	15.5281	2.77331e-42	1.48555e-39	85.3741
GPR173	mRNA	UP	1.52337	-2.04027	11.5634	1.23743e-26	1.23083e-24	49.728
CEMIP	mRNA	UP	1.52144	1.01696	7.58727	2.64123e-13	8.18541e-12	19.4902
GYPE	mRNA	UP	1.52122	-4.38919	11.5032	2.07065e-26	2.02173e-24	49.2202
IRAK3	mRNA	UP	1.52106	0.863544	14.2167	6.01849e-37	1.70583e-34	73.1917
CSF2RB	mRNA	UP	1.51975	1.35509	14.5002	4.32448e-38	1.44282e-35	75.803
CXCR6	mRNA	UP	1.51966	0.570432	9.67104	6.93018e-20	3.7259e-18	34.4031
ANO4	mRNA	UP	1.51885	-3.03163	8.19118	4.18498e-15	1.52813e-13	23.6879
MEIS3	mRNA	UP	1.51875	0.129129	14.454	6.64741e-38	2.15624e-35	75.3527
ATP10A	mRNA	UP	1.51866	0.593635	9.11524	4.94146e-18	2.27717e-16	30.2023
TCL1A	mRNA	UP	1.51857	-3.45344	6.80475	4.05546e-11	9.90736e-10	14.7424
TMEM173	mRNA	UP	1.51855	3.33403	20.0619	3.16188e-61	9.23063e-57	128.671
CASC9	lncRNA	DOWN	-1.51827	-1.89318	-3.62966	0.000323446	0.00219696	-0.531812
IGFBP7	mRNA	UP	1.51664	7.38162	18.5025	1.12391e-54	4.37479e-51	113.635
PTX3	mRNA	UP	1.5166	-1.80573	8.37348	1.1485e-15	4.40009e-14	24.9334
AC109826.1	lncRNA	UP	1.51523	-3.23832	10.7022	1.74009e-23	1.28932e-21	42.5994
IGKV1-12	undefined	UP	1.51509	-4.9401	7.68793	1.34392e-13	4.27113e-12	20.2404
CYSLTR2	mRNA	UP	1.51442	-0.829325	11.8508	1.03905e-27	1.12764e-25	52.1763
LCNL1	mRNA	UP	1.51378	-3.7865	6.35988	5.91902e-10	1.25671e-08	12.14
TESPA1	mRNA	UP	1.51315	-0.680855	10.8878	3.7357e-24	2.9555e-22	44.111
DOCK2	mRNA	UP	1.51181	2.22963	13.2582	3.92662e-33	7.07603e-31	64.4955
CXCL8	mRNA	UP	1.51089	1.83916	5.49454	7.2745e-08	1.16016e-06	7.22348
SLA	mRNA	UP	1.51067	2.42609	13.7327	5.201e-35	1.1816e-32	68.7759
PRKCQ	mRNA	UP	1.51012	-0.789183	11.152	4.08377e-25	3.55348e-23	46.2915
ADCY5	mRNA	UP	1.50939	1.56302	9.84364	1.78759e-20	1.02526e-18	35.6983
RP5-1028K7.2	lncRNA	UP	1.50919	-2.61803	8.18176	4.47176e-15	1.62877e-13	23.6184
BOC	mRNA	UP	1.50913	0.0471972	10.6411	2.88048e-23	2.08405e-21	42.0883
LINC01215	lncRNA	UP	1.50882	-3.88624	9.22634	2.13149e-18	1.01427e-16	31.1083
SH2D1A	mRNA	UP	1.50877	-0.613021	9.50379	2.54206e-19	1.3031e-17	33.1608
CAMK1G	mRNA	UP	1.50849	-2.58113	8.60241	2.2055e-16	8.91497e-15	26.5616
P2RY13	mRNA	UP	1.50836	0.134354	12.727	4.66098e-31	6.78655e-29	59.7853
RAB31	mRNA	UP	1.50828	3.24499	16.7952	1.57492e-47	1.6719e-44	97.3622
TPBG	mRNA	UP	1.50771	-0.104064	7.62281	2.0822e-13	6.52216e-12	19.7832
CD96	mRNA	UP	1.50654	0.991083	11.5663	1.20708e-26	1.20475e-24	49.7427
RP11-18H21.1	lncRNA	UP	1.50584	-3.10717	9.09009	5.97239e-18	2.73498e-16	30.099
ACAN	mRNA	UP	1.50549	-0.883804	6.42519	4.02768e-10	8.73568e-09	12.4394
MSX2	mRNA	UP	1.50501	-4.52081	7.98986	1.70695e-14	5.87639e-13	22.295
CPEB1	mRNA	UP	1.50491	-3.71865	7.00129	1.18902e-11	3.09098e-10	15.9353
PTPRZ1	mRNA	UP	1.50435	-3.64004	7.37406	1.08238e-12	3.13788e-11	18.2688
LY9	mRNA	UP	1.50338	-0.371465	11.3818	5.83329e-26	5.4669e-24	48.2066
CYBRD1	mRNA	UP	1.50287	3.76162	11.8055	1.53771e-27	1.64136e-25	51.6819
PADI2	mRNA	UP	1.50201	-0.498277	7.80815	5.94813e-14	1.95328e-12	21.0273
ANK3	mRNA	UP	1.50141	1.68233	8.49005	4.97517e-16	1.95745e-14	25.6116
ADTRP	mRNA	UP	1.50047	-1.15843	6.57133	1.68367e-10	3.83104e-09	13.3001
CELF2	mRNA	UP	1.4994	2.02422	14.2288	5.37779e-37	1.53918e-34	73.3093
FSTL3	mRNA	UP	1.49928	3.80188	9.02906	9.44549e-18	4.25864e-16	29.3828
GPR84	mRNA	UP	1.49886	-2.93461	7.84465	4.63636e-14	1.54335e-12	21.3379
SIGLEC10	mRNA	UP	1.49806	0.491839	11.7926	1.71885e-27	1.83136e-25	51.6757
SIGLEC14	mRNA	UP	1.49734	-1.52312	5.68983	2.57697e-08	4.38663e-07	8.44078
APOBEC3C	mRNA	UP	1.49732	2.45321	13.3413	1.84787e-33	3.43603e-31	65.2378
FGF18	mRNA	UP	1.49714	-2.73369	8.9174	2.17442e-17	9.56729e-16	28.8313
ADAMTS1	mRNA	UP	1.4969	3.97716	13.2165	5.72842e-33	1.01661e-30	64.0684
PROCR	mRNA	UP	1.49633	1.75726	14.8325	1.94172e-39	7.50801e-37	78.8791
TRAC	undefined	UP	1.49602	2.62296	9.86093	1.55948e-20	9.00626e-19	35.7806
DNAH2	mRNA	UP	1.49475	-1.7181	10.7712	9.83593e-24	7.43899e-22	43.1627
TFEC	mRNA	UP	1.49454	0.268866	12.4286	6.60048e-30	8.75869e-28	57.1687
GPR141	mRNA	UP	1.49454	-3.72374	10.2113	9.53394e-22	6.04406e-20	38.6702
RBMS3	mRNA	UP	1.49333	1.27692	15.4336	6.78396e-42	3.50527e-39	84.4719
NPAS3	mRNA	UP	1.49318	-2.9589	8.95394	1.65642e-17	7.32678e-16	29.0994
ZEB2	mRNA	UP	1.49292	3.09131	17.9617	2.09029e-52	4.69408e-49	108.506
KLHL6	mRNA	UP	1.49276	0.997836	14.0401	3.08042e-36	8.13831e-34	71.5785
NPY1R	mRNA	UP	1.49234	0.00854189	8.18054	4.51037e-15	1.64181e-13	23.5321
IKZF1	mRNA	UP	1.49215	1.70766	13.5169	3.74089e-34	7.66385e-32	66.8302
CPNE5	mRNA	UP	1.49211	0.493104	13.5147	3.81724e-34	7.73879e-32	66.8084
HLA-DQB2	mRNA	UP	1.49149	1.4293	7.52183	4.08448e-13	1.2395e-11	19.038
LINC00840	lncRNA	UP	1.49132	-4.30626	9.07437	6.72191e-18	3.06141e-16	29.9782
IGHV4-4	undefined	UP	1.4902	-4.89201	7.02368	1.03225e-11	2.70269e-10	16.0034
C16orf54	mRNA	UP	1.49009	-0.215917	12.0452	1.91626e-28	2.22878e-26	53.8446
EDNRA	mRNA	UP	1.48962	1.35909	13.7319	5.2391e-35	1.18564e-32	68.777
ANGPTL1	mRNA	UP	1.48947	0.997573	6.82214	3.64221e-11	8.95777e-10	14.6725
NFASC	mRNA	UP	1.48796	2.52709	11.8268	1.27901e-27	1.37274e-25	51.9183
TNFRSF8	mRNA	UP	1.48752	-1.93058	11.9004	6.756e-28	7.49929e-26	52.5893
PTPRS	mRNA	UP	1.4872	1.97601	6.45436	3.38805e-10	7.41448e-09	12.4299
FGFR1	mRNA	UP	1.48708	2.93323	11.2875	1.29991e-25	1.17854e-23	47.3274
PLA2G5	mRNA	UP	1.48691	0.554224	10.9624	2.00509e-24	1.63052e-22	44.7052
COLEC11	mRNA	UP	1.48499	4.11888	7.8239	5.34228e-14	1.76226e-12	20.8458
LINC00982	lncRNA	UP	1.48497	-1.94964	6.10733	2.54969e-09	4.97889e-08	10.6951
BDKRB2	mRNA	UP	1.48389	1.50856	9.20796	2.45073e-18	1.16145e-16	30.8505
TAF4B	mRNA	UP	1.48306	-1.42172	9.32958	9.70446e-19	4.72572e-17	31.8623
GLIPR2	mRNA	UP	1.48274	2.44665	16.3379	1.25413e-45	9.3878e-43	93.011
ALDH3A1	mRNA	DOWN	-1.48266	2.25039	-3.30991	0.00102433	0.0059245	-1.90456
F13A1	mRNA	UP	1.48218	2.10335	8.03173	1.27668e-14	4.44228e-13	22.3965
DAPP1	mRNA	UP	1.48158	-0.481094	11.467	2.8231e-26	2.73808e-24	48.9225
PTGER2	mRNA	UP	1.48126	-0.887823	10.8629	4.5949e-24	3.59628e-22	43.9087
CD22	mRNA	UP	1.48096	-0.127881	9.23588	1.98243e-18	9.44882e-17	31.1276
ASB2	mRNA	UP	1.48056	-0.482399	10.8085	7.21948e-24	5.54637e-22	43.4601
ARHGEF4	mRNA	UP	1.47901	-2.00932	5.80385	1.3876e-08	2.45784e-07	9.0586
NXN	mRNA	UP	1.47894	2.53724	8.81879	4.51639e-17	1.93328e-15	27.923
C2orf40	mRNA	UP	1.47829	-2.87084	8.17988	4.53134e-15	1.64842e-13	23.6087
MSRB3	mRNA	UP	1.478	2.37568	13.5631	2.45272e-34	5.13287e-32	67.24
CLNK	mRNA	UP	1.47787	-3.40332	9.77871	2.98083e-20	1.66547e-18	35.2938
SLAMF6	mRNA	UP	1.47775	0.188546	10.3024	4.57005e-22	2.96479e-20	39.3613
TRBV25-1	undefined	UP	1.47727	-3.01555	9.85036	1.69525e-20	9.77101e-19	35.8468
BTLA	mRNA	UP	1.47715	-2.5544	8.50551	4.45022e-16	1.75921e-14	25.8744
TACR1	mRNA	UP	1.4766	-3.03016	7.38765	9.90127e-13	2.88332e-11	18.3529
MCOLN2	mRNA	UP	1.47535	-1.41541	8.1769	4.6275e-15	1.68026e-13	23.5595
RP11-524D16__A.3	lncRNA	UP	1.47505	-3.08944	9.56048	1.63877e-19	8.58145e-18	33.6225
TIMP2	mRNA	UP	1.47492	5.8555	11.8278	1.2681e-27	1.36354e-25	51.7411
RGS18	mRNA	UP	1.47416	-0.829673	11.3108	1.06633e-25	9.74327e-24	47.6141
COL6A1	mRNA	UP	1.47403	6.50603	12.8413	1.67816e-31	2.5785e-29	60.5627
IGF1R	mRNA	UP	1.47376	1.54503	9.55211	1.74865e-19	9.12409e-18	33.4503
C11orf63	mRNA	UP	1.47301	-1.50029	12.0853	1.34973e-28	1.60177e-26	54.18
MAP1LC3C	mRNA	UP	1.47253	-3.91516	10.8003	7.72752e-24	5.92109e-22	43.3965
GRIN2A	mRNA	UP	1.47024	-2.62478	5.20639	3.1907e-07	4.52173e-06	6.05976
ITGA4	mRNA	UP	1.46844	0.951428	11.335	8.68326e-26	7.99668e-24	47.7948
FHL2	mRNA	UP	1.4684	2.79908	11.76	2.2795e-27	2.39377e-25	51.3357
RP11-394O4.5	lncRNA	UP	1.46753	0.208349	10.6907	1.91396e-23	1.41456e-21	42.4879
CTNNA2	mRNA	DOWN	-1.46675	-2.00143	-3.49749	0.000526395	0.00335494	-0.979036
SLAMF1	mRNA	UP	1.46635	-0.222779	10.6535	2.60025e-23	1.89539e-21	42.1941
SAA1	mRNA	UP	1.46626	6.47408	3.69737	0.000250596	0.00175228	-1.00079
ICOS	mRNA	UP	1.46616	-1.74227	7.74894	8.89621e-14	2.87451e-12	20.6778
TGFB3	mRNA	UP	1.46445	2.78098	13.5048	4.17586e-34	8.40745e-32	66.7046
S100B	mRNA	UP	1.46434	-1.50188	8.6608	1.44127e-16	5.91781e-15	26.9594
UCHL1	mRNA	UP	1.46418	0.0239403	5.57541	4.75e-08	7.80187e-07	7.76421
KCNS3	mRNA	UP	1.46396	1.18674	8.32281	1.64839e-15	6.23748e-14	24.4615
PRKCB	mRNA	UP	1.46341	1.10811	11.4484	3.30667e-26	3.16502e-24	48.7447
SYT11	mRNA	UP	1.46133	1.81711	17.6323	5.0184e-51	9.15655e-48	105.31
WSCD2	mRNA	UP	1.46035	-4.26596	9.3894	6.13652e-19	3.0519e-17	32.3254
MAGEC1	mRNA	DOWN	-1.46031	-3.16967	-3.43507	0.000659116	0.00406125	-1.14779
STK32A	mRNA	UP	1.4603	-3.52204	7.81587	5.64317e-14	1.85836e-12	21.15
GPX8	mRNA	UP	1.46003	1.49508	13.3719	1.39955e-33	2.64451e-31	65.5258
PLAC8	mRNA	UP	1.45978	-0.356641	8.53537	3.58661e-16	1.42748e-14	26.0305
RAB25	mRNA	UP	1.45931	-2.81945	4.54036	7.59233e-06	8.06281e-05	3.03708
MS4A6A	mRNA	UP	1.45908	3.74856	14.0669	2.40345e-36	6.43716e-34	71.7939
LSAMP	mRNA	UP	1.45847	-2.10799	6.11517	2.43825e-09	4.77246e-08	10.7441
CYP1A1	mRNA	DOWN	-1.4581	1.54752	-3.5129	0.000497721	0.00319697	-1.17553
GBP5	mRNA	UP	1.45793	2.09848	8.36747	1.19893e-15	4.58728e-14	24.7219
ASIC2	mRNA	UP	1.45774	-4.39068	8.55953	3.01088e-16	1.20401e-14	26.2511
RP11-54A9.1	lncRNA	UP	1.45746	-4.55547	9.55106	1.76298e-19	9.19065e-18	33.5418
AHNAK2	mRNA	UP	1.45741	0.137637	5.6731	2.81973e-08	4.77205e-07	8.26099
PRSS8	mRNA	UP	1.45602	1.20174	3.62803	0.000325423	0.00220884	-0.75093
ARHGEF25	mRNA	UP	1.45582	1.09046	12.315	1.7987e-29	2.26338e-27	56.1724
ZNF462	mRNA	UP	1.45541	0.0647316	11.7034	3.71284e-27	3.83684e-25	50.9197
SUSD2	mRNA	UP	1.45516	2.25835	8.96371	1.53999e-17	6.83246e-16	28.9995
HRH2	mRNA	UP	1.45509	-3.30851	8.00399	1.54778e-14	5.35368e-13	22.4123
STAB2	mRNA	UP	1.45471	-1.4129	7.44584	6.75353e-13	1.99756e-11	18.6878
TRAV12-2	undefined	UP	1.45393	-4.22395	8.75702	7.12044e-17	2.9931e-15	27.6687
NXF3	mRNA	UP	1.45386	-3.94469	7.96597	2.01372e-14	6.88783e-13	22.1536
CDH3	mRNA	UP	1.45344	-2.57	7.04299	9.13482e-12	2.40683e-10	16.1817
PRKAR2B	mRNA	UP	1.45215	-0.545967	9.09456	5.77479e-18	2.64657e-16	30.0902
SAMSN1	mRNA	UP	1.45211	0.955221	12.307	1.92955e-29	2.41243e-27	56.1047
ITM2A	mRNA	UP	1.45035	2.06384	10.6216	3.37994e-23	2.43035e-21	41.8667
HSPB8	mRNA	UP	1.44954	2.56767	6.3226	7.36358e-10	1.54265e-08	11.629
ERICH5	mRNA	UP	1.44898	3.66945	4.55943	6.96798e-06	7.47455e-05	2.67917
TC2N	mRNA	UP	1.44831	1.99737	6.70402	7.53021e-11	1.78364e-09	13.8958
LCK	mRNA	UP	1.44757	1.4992	10.9762	1.78549e-24	1.46008e-22	44.7933
PHACTR3	mRNA	UP	1.44735	-4.26005	9.18979	2.8126e-18	1.32542e-16	30.8334
SLC8A1	mRNA	UP	1.44732	1.03658	15.5662	1.93364e-42	1.06509e-39	85.7072
DSE	mRNA	UP	1.44729	2.17134	15.178	7.56563e-41	3.50583e-38	82.0968
HDGFRP3	mRNA	UP	1.44728	1.67534	15.1274	1.21831e-40	5.55731e-38	81.6202
GPR65	mRNA	UP	1.44728	0.271933	14.1282	1.365e-36	3.74171e-34	72.3711
JAK3	mRNA	UP	1.44655	2.21817	11.4171	4.31934e-26	4.10273e-24	48.4469
BLK	mRNA	UP	1.44457	-2.40934	7.14445	4.78717e-12	1.29823e-10	16.8071
CCL18	mRNA	UP	1.44444	0.617996	7.43356	7.3228e-13	2.16047e-11	18.5144
CAMK4	mRNA	UP	1.44443	-0.380575	13.4386	7.6338e-34	1.49569e-31	66.1095
STAP1	mRNA	UP	1.44437	-3.3481	8.62041	1.93478e-16	7.85031e-15	26.6957
CD53	mRNA	UP	1.44374	3.32956	13.4563	6.49541e-34	1.28996e-31	66.2516
PLTP	mRNA	UP	1.44341	4.0898	9.75799	3.50766e-20	1.93574e-18	34.8895
EPB41L3	mRNA	UP	1.44326	1.67711	12.4132	7.56196e-30	9.89956e-28	57.0194
HLA-DRB5	mRNA	UP	1.44312	5.17481	8.99279	1.23924e-17	5.55724e-16	29.0092
LINC01419	lncRNA	DOWN	-1.44282	-1.70818	-2.93443	0.00354861	0.0169036	-2.7441
NACAD	mRNA	UP	1.44278	-2.02004	10.9215	2.82086e-24	2.26239e-22	44.3902
MYO10	mRNA	UP	1.44164	2.89242	10.4786	1.0914e-22	7.46178e-21	40.669
NOTCH3	mRNA	UP	1.44052	4.98287	13.1672	8.94362e-33	1.54953e-30	63.5768
EVI2B	mRNA	UP	1.44032	1.82767	13.5177	3.71136e-34	7.63011e-32	66.837
NRK	mRNA	UP	1.43969	-3.39972	7.34703	1.29159e-12	3.70941e-11	18.097
COTL1	mRNA	UP	1.4394	4.8038	14.3035	2.6918e-37	7.93769e-35	73.928
CLIC5	mRNA	UP	1.43806	0.678072	9.65439	7.89201e-20	4.22357e-18	34.2709
IGKV5-2	undefined	UP	1.43795	-5.0816	7.66537	1.56447e-13	4.94022e-12	20.0743
PAMR1	mRNA	UP	1.43779	0.858669	11.2416	1.91657e-25	1.7163e-23	47.0152
NMNAT2	mRNA	UP	1.43761	-2.10043	8.41077	8.79579e-16	3.40106e-14	25.2007
HLA-DQB1	mRNA	UP	1.43752	5.08977	9.83859	1.86015e-20	1.06479e-18	35.4434
ADAM23	mRNA	UP	1.43694	-0.753934	5.88795	8.73538e-09	1.59137e-07	9.44832
ADAMTS9-AS1	lncRNA	UP	1.43614	-2.59456	10.5662	5.32646e-23	3.75146e-21	41.5022
RASSF2	mRNA	UP	1.43469	2.51014	16.3847	8.01884e-46	6.32698e-43	93.4555
PTPRR	mRNA	UP	1.43416	-2.7773	8.41597	8.47385e-16	3.28528e-14	25.2471
CD52	mRNA	UP	1.433	2.57393	10.8651	4.50983e-24	3.53444e-22	43.8351
NFAM1	mRNA	UP	1.43186	1.5483	13.6646	9.70036e-35	2.12125e-32	68.1671
RP11-466P24.6	lncRNA	DOWN	-1.4318	-3.44919	-6.61528	1.29149e-10	2.98047e-09	13.6191
CTD-3157E16.1	lncRNA	UP	1.4316	-3.33593	9.32258	1.02383e-18	4.97322e-17	31.8276
ICAM3	mRNA	UP	1.43133	-1.23328	10.8942	3.5415e-24	2.8133e-22	44.1667
CRTAM	mRNA	UP	1.43111	-1.82068	9.17705	3.09756e-18	1.45267e-16	30.7303
LINC01094	lncRNA	UP	1.43087	-1.98607	9.67536	6.69986e-20	3.60871e-18	34.4935
AC098973.2	lncRNA	DOWN	-1.43033	-3.02118	-3.69202	0.000255729	0.00178348	-0.271581
EPS8L1	mRNA	UP	1.42961	-0.263885	6.46947	3.09713e-10	6.81871e-09	12.6623
FAM169B	mRNA	UP	1.42854	-3.05327	4.46944	1.04208e-05	0.000107026	2.74119
LZTS1	mRNA	UP	1.42851	1.84297	13.9	1.11911e-35	2.75702e-33	70.3038
RASGRP1	mRNA	UP	1.42806	-0.0332336	10.6901	1.92324e-23	1.41963e-21	42.4879
CCDC64B	mRNA	UP	1.42778	-3.02611	4.6723	4.16733e-06	4.70453e-05	3.61264
DUSP26	mRNA	UP	1.42774	-2.9425	7.57972	2.77795e-13	8.58636e-12	19.5912
TMPRSS13	mRNA	UP	1.42771	-2.44609	7.61505	2.19337e-13	6.85937e-12	19.8138
CLEC4M	mRNA	UP	1.42767	-4.36666	5.52727	6.12552e-08	9.90173e-07	7.63515
MFSD2A	mRNA	UP	1.42765	2.9651	4.59247	6.00087e-06	6.54011e-05	2.88404
TLR10	mRNA	UP	1.42729	-2.05594	7.16341	4.23958e-12	1.15671e-10	16.9166
LRRK1	mRNA	UP	1.427	1.20998	14.0292	3.40445e-36	8.91242e-34	71.4814
CD1B	mRNA	UP	1.42636	-3.49088	7.46258	6.04705e-13	1.80229e-11	18.8367
FCGR1A	mRNA	UP	1.42604	-0.302676	9.14326	3.99952e-18	1.86072e-16	30.4435
CHIT1	mRNA	UP	1.42553	-1.0804	5.09156	5.64962e-07	7.66057e-06	5.44584
AK5	mRNA	UP	1.4254	-3.66881	8.77013	6.46593e-17	2.73174e-15	27.7684
CALCRL	mRNA	UP	1.42468	3.5255	12.4159	7.38561e-30	9.71225e-28	56.9842
PRSS23	mRNA	UP	1.42447	4.22808	13.5264	3.43119e-34	7.10415e-32	66.8515
PGC	mRNA	DOWN	-1.42417	-0.951893	-2.8563	0.00452635	0.0206501	-3.01023
CH25H	mRNA	UP	1.42411	-0.572698	7.47289	5.64872e-13	1.69047e-11	18.829
TNFRSF13B	mRNA	UP	1.42392	-3.69929	7.13505	5.08376e-12	1.37738e-10	16.7624
OSM	mRNA	UP	1.42374	-1.42383	9.30351	1.18436e-18	5.7292e-17	31.6669
RET	mRNA	UP	1.42359	-1.56846	6.19084	1.581e-09	3.16889e-08	11.1434
ITGA3	mRNA	UP	1.42357	3.12668	9.29205	1.2926e-18	6.21671e-17	31.3902
CD8A	mRNA	UP	1.42347	1.4165	8.08322	8.9201e-15	3.14503e-13	22.79
EMR2	mRNA	UP	1.42334	0.00460859	12.0518	1.80898e-28	2.11242e-26	53.9013
IGKV1D-16	undefined	UP	1.42329	-4.68329	6.37861	5.30175e-10	1.131e-08	12.1952
GJC2	mRNA	UP	1.42278	-1.36007	10.1444	1.63266e-21	1.01519e-19	38.1356
AIM2	mRNA	UP	1.42269	-2.14313	7.46352	6.00973e-13	1.79208e-11	18.8236
GABBR1	mRNA	UP	1.42205	1.24892	10.1186	2.0083e-21	1.2356e-19	37.8675
RP11-750H9.5	lncRNA	UP	1.42202	-2.16615	10.4454	1.43014e-22	9.65337e-21	40.5324
HOPX	mRNA	UP	1.42152	0.701322	11.028	1.15805e-24	9.6455e-23	45.2433
BHLHE41	mRNA	UP	1.42143	0.458005	7.56437	3.07747e-13	9.44711e-12	19.3717
FAM26F	mRNA	UP	1.42136	1.09026	9.59365	1.2666e-19	6.68655e-18	33.7883
KCNN4	mRNA	UP	1.42134	-0.262102	9.81678	2.20919e-20	1.25597e-18	35.5543
KCNK3	mRNA	UP	1.42098	-2.22748	6.65225	1.03223e-10	2.41172e-09	13.8151
EFEMP2	mRNA	UP	1.42016	3.15335	13.6866	7.93481e-35	1.76156e-32	68.3417
IL2RG	mRNA	UP	1.41945	3.31495	9.34054	8.92406e-19	4.3639e-17	31.7439
LILRA4	mRNA	UP	1.41874	-2.85288	8.77017	6.46411e-17	2.73174e-15	27.7658
MRGPRF	mRNA	UP	1.41853	1.11267	6.327	7.17657e-10	1.50618e-08	11.7587
SLAMF8	mRNA	UP	1.41829	2.01179	11.0588	8.94567e-25	7.50447e-23	45.4579
HTR2B	mRNA	UP	1.41786	-0.308319	7.15644	4.43315e-12	1.20727e-10	16.8037
LBH	mRNA	UP	1.41733	4.16752	16.1781	5.76372e-45	3.9131e-42	91.4949
ZCCHC18	mRNA	UP	1.41705	-3.20314	11.8621	9.41745e-28	1.02969e-25	52.2482
CTC-251I16.1	undefined	UP	1.41675	-1.1415	9.54581	1.83627e-19	9.53862e-18	33.4919
RP11-417E7.1	lncRNA	UP	1.41633	-4.10655	8.33241	1.53941e-15	5.83648e-14	24.6637
KCNQ5	mRNA	UP	1.41544	-3.82425	8.95625	1.62813e-17	7.21258e-16	29.1178
PHLDA3	mRNA	UP	1.41516	3.29507	7.56397	3.08571e-13	9.46743e-12	19.1855
MAGEC2	mRNA	DOWN	-1.41502	-2.12461	-3.04589	0.00248508	0.0125213	-2.39948
HLA-DRA	mRNA	UP	1.41487	7.552	11.1977	2.77779e-25	2.44625e-23	46.2447
EVI2A	mRNA	UP	1.41126	0.906868	13.7773	3.45462e-35	8.0593e-33	69.1872
FAM83A-AS1	lncRNA	UP	1.41105	-1.18876	3.40227	0.000740798	0.00449241	-1.34038
FGF1	mRNA	UP	1.41096	-0.690356	8.68353	1.22069e-16	5.05477e-15	27.0996
OLFML3	mRNA	UP	1.41025	2.27319	9.36507	7.39543e-19	3.64693e-17	31.9913
PRSS35	mRNA	UP	1.41017	-1.63986	8.29444	2.01665e-15	7.57211e-14	24.3786
AOAH	mRNA	UP	1.40961	1.75177	12.4236	6.89639e-30	9.1306e-28	57.109
SMIM10	mRNA	UP	1.40949	-0.088217	12.4718	4.50312e-30	6.04422e-28	57.5455
KIAA1549L	mRNA	UP	1.40929	-2.91839	6.60537	1.37123e-10	3.15263e-09	13.5554
FGL2	mRNA	UP	1.40906	3.37812	13.2272	5.1991e-33	9.28317e-31	64.1872
MAP1B	mRNA	UP	1.40886	3.30217	13.9504	7.0396e-36	1.7565e-33	70.7403
HPGD	mRNA	UP	1.40846	3.95634	3.95289	9.23973e-05	0.000734386	0.193738
LINC01480	lncRNA	UP	1.4084	-2.31065	6.72609	6.57908e-11	1.56789e-09	14.2552
NPTX2	mRNA	UP	1.4072	-0.513349	4.05344	6.14698e-05	0.000514189	0.943415
CD300C	mRNA	UP	1.40658	-1.01051	11.5982	9.18177e-27	9.21127e-25	50.0291
ANXA3	mRNA	UP	1.40638	-0.548726	6.84061	3.24835e-11	8.02291e-10	14.873
IL18	mRNA	UP	1.40599	1.51314	10.4577	1.29389e-22	8.81522e-21	40.5631
PTGES	mRNA	UP	1.40532	-0.11088	5.01113	8.37853e-07	1.09981e-05	5.00834
RP11-454H19.2	undefined	UP	1.40451	-5.24043	10.773	9.69472e-24	7.34171e-22	43.1615
ARMCX2	mRNA	UP	1.40379	0.938035	12.0775	1.44495e-28	1.70168e-26	54.1154
P4HA3	mRNA	UP	1.40364	-0.758629	11.6084	8.40577e-27	8.47647e-25	50.1166
MMRN1	mRNA	UP	1.40338	0.658475	9.63087	9.48034e-20	5.03666e-18	34.091
PHYHIPL	mRNA	DOWN	-1.40299	1.93877	-6.23107	1.25368e-09	2.53545e-08	11.1577
ZBP1	mRNA	UP	1.40294	-1.00609	8.67005	1.34709e-16	5.54672e-15	27.0127
CALHM2	mRNA	UP	1.40273	2.06532	19.2582	7.51545e-58	6.26863e-54	120.891
RUNX3	mRNA	UP	1.40261	1.64037	12.2781	2.48877e-29	3.09174e-27	55.8418
ZDHHC15	mRNA	UP	1.40122	-2.81156	8.23014	3.17969e-15	1.17725e-13	23.9546
SNX20	mRNA	UP	1.40104	0.841642	11.5275	1.6821e-26	1.659e-24	49.4179
CAPN6	mRNA	UP	1.40101	-2.4239	4.12943	4.49239e-05	0.000391138	1.34181
EDIL3	mRNA	UP	1.40071	1.74536	9.92089	9.7045e-21	5.67752e-19	36.2924
SOCS3	mRNA	UP	1.40066	4.18207	9.65085	8.11274e-20	4.33375e-18	34.0541
LTB	mRNA	UP	1.40061	2.34758	8.17516	4.68432e-15	1.69984e-13	23.366
SP5	mRNA	DOWN	-1.40056	1.85419	-6.58617	1.53969e-10	3.51988e-09	13.208
SIT1	mRNA	UP	1.40044	-0.515684	8.96451	1.53073e-17	6.80173e-16	29.1319
NR4A3	mRNA	UP	1.40003	0.691163	8.66921	1.35539e-16	5.57697e-15	26.9414
CCDC184	mRNA	UP	1.39984	-1.98866	12.6077	1.34916e-30	1.90274e-28	58.7042
MBOAT2	mRNA	UP	1.39982	0.153037	8.90623	2.36273e-17	1.03568e-15	28.6816
KIAA1045	mRNA	UP	1.39909	-3.11925	8.14967	5.60301e-15	2.01816e-13	23.4039
RP11-21C4.1	lncRNA	UP	1.39765	-4.86408	9.82385	2.08952e-20	1.18909e-18	35.6262
PDCD1LG2	mRNA	UP	1.3973	-0.482394	10.593	4.27646e-23	3.04129e-21	41.7082
TRBV28	undefined	UP	1.39637	0.660987	8.59304	2.36108e-16	9.52704e-15	26.3974
IGSF9B	mRNA	UP	1.3962	-3.8049	9.01487	1.05054e-17	4.72556e-16	29.547
SPN	mRNA	UP	1.3956	1.41999	12.361	1.19933e-29	1.53228e-27	56.568
CACNA1H	mRNA	UP	1.39465	2.85275	5.30683	1.91966e-07	2.83468e-06	6.20442
BCL11B	mRNA	UP	1.39282	0.00569115	9.19375	2.72958e-18	1.28838e-16	30.8086
PTGER3	mRNA	UP	1.39269	-0.851867	8.73657	8.27521e-17	3.46733e-15	27.4861
ARHGAP15	mRNA	UP	1.39254	1.76455	15.8117	1.88539e-43	1.14669e-40	88.0308
IL33	mRNA	UP	1.3919	2.22868	9.56093	1.63306e-19	8.5592e-18	33.4834
TRPV4	mRNA	UP	1.39106	1.34761	6.63066	1.17669e-10	2.73066e-09	13.5048
KAZN	mRNA	UP	1.39058	0.21317	10.1958	1.08055e-21	6.79847e-20	38.5128
TNFSF13B	mRNA	UP	1.39053	1.37158	13.1555	9.93709e-33	1.70646e-30	63.5872
PIK3CG	mRNA	UP	1.38829	-0.489243	10.5011	9.08104e-23	6.26731e-21	40.9668
ADD2	mRNA	UP	1.38718	-1.92211	8.56862	2.8189e-16	1.13118e-14	26.3114
RP4-601P9.2	lncRNA	DOWN	-1.38696	-2.35747	-4.94864	1.13402e-06	1.4517e-05	4.83713
TMEM156	mRNA	UP	1.38665	0.488117	6.43958	3.69854e-10	8.05771e-09	12.4447
JAM2	mRNA	UP	1.38657	1.91459	11.9438	4.6343e-28	5.21354e-26	52.9424
MS4A7	mRNA	UP	1.38606	3.20719	13.1773	8.16079e-33	1.42234e-30	63.7457
SFRP2	mRNA	UP	1.38601	-3.57751	4.58059	6.33281e-06	6.87274e-05	3.22044
HLA-DQA2	mRNA	UP	1.38598	1.94209	5.43177	1.00932e-07	1.5715e-06	6.89842
SLC9A9	mRNA	UP	1.38565	1.43918	14.6603	9.72052e-39	3.50341e-36	77.2814
GNAO1	mRNA	UP	1.38556	1.36857	5.60644	4.028e-08	6.68703e-07	7.8303
ARHGAP6	mRNA	UP	1.38555	0.297676	14.3718	1.42833e-37	4.38924e-35	74.602
GPNMB	mRNA	UP	1.38529	4.87473	10.6136	3.61123e-23	2.58711e-21	41.6412
RERGL	mRNA	UP	1.38471	-1.29091	6.63825	1.12375e-10	2.61508e-09	13.6991
QSOX1	mRNA	UP	1.38401	5.27289	7.30604	1.6872e-12	4.78671e-11	17.3529
CLEC12A	mRNA	UP	1.38331	-1.13902	10.2095	9.67658e-22	6.12784e-20	38.6475
TRAV13-1	undefined	UP	1.38326	-4.16297	8.4082	8.95901e-16	3.45959e-14	25.1927
NHS	mRNA	UP	1.38273	-1.14542	11.1782	3.27491e-25	2.86675e-23	46.5096
SELPLG	mRNA	UP	1.38237	2.74115	13.4475	7.03758e-34	1.38819e-31	66.1881
RP11-1036E20.7	undefined	UP	1.38211	-3.25443	4.54471	7.44558e-06	7.93005e-05	3.06405
TRBC2	undefined	UP	1.38198	2.42278	8.59354	2.35239e-16	9.49855e-15	26.3044
FLNA	mRNA	UP	1.38187	7.004	12.5317	2.64767e-30	3.62886e-28	57.78
HDAC9	mRNA	UP	1.38186	0.104064	11.5177	1.82981e-26	1.79861e-24	49.3459
ANKRD36BP2	undefined	UP	1.38148	-3.45062	6.26765	1.01423e-09	2.07856e-08	11.6207
KLRB1	mRNA	UP	1.38086	0.959137	10.3968	2.12484e-22	1.41141e-20	40.0935
TRBV5-1	undefined	UP	1.38027	-3.42334	7.91799	2.8034e-14	9.52747e-13	21.833
RP11-443C10.1	lncRNA	UP	1.38001	-4.34167	9.0317	9.2605e-18	4.18169e-16	29.6642
FCRL2	mRNA	UP	1.37917	-4.03268	6.62558	1.21343e-10	2.81034e-09	13.6747
STEAP4	mRNA	UP	1.37882	2.58701	6.92936	1.86847e-11	4.74322e-10	15.2158
CD163	mRNA	UP	1.37872	4.03728	10.7628	1.05485e-23	7.95734e-22	42.9158
CHRM2	mRNA	UP	1.37871	-5.07844	7.52959	3.87934e-13	1.18032e-11	19.1924
HOXC4	mRNA	UP	1.37841	-2.76641	7.54275	3.55407e-13	1.08475e-11	19.3487
COL22A1	mRNA	UP	1.37791	-1.35683	4.27787	2.40153e-05	0.000225758	1.8839
LINC01139	lncRNA	DOWN	-1.37736	-3.34328	-4.08104	5.48827e-05	0.00046468	1.17646
PTPN5	mRNA	UP	1.37716	-3.81753	7.60004	2.42515e-13	7.53978e-12	19.727
HCLS1	mRNA	UP	1.37696	4.17152	16.6855	4.50482e-47	4.45802e-44	96.3154
METRNL	mRNA	UP	1.37626	2.88052	10.5159	8.04318e-23	5.5774e-21	40.9712
RCSD1	mRNA	UP	1.37545	2.24913	16.3756	8.74879e-46	6.81088e-43	93.3647
CTC-455F18.1	lncRNA	UP	1.37532	-4.74343	8.97505	1.41495e-17	6.30647e-16	29.2343
PCDH18	mRNA	UP	1.37509	0.4215	10.6501	2.67356e-23	1.94156e-21	42.1534
THEMIS2	mRNA	UP	1.3748	2.80945	13.7029	6.83567e-35	1.52334e-32	68.4978
GSTP1	mRNA	UP	1.37477	4.23359	10.5735	5.02054e-23	3.54498e-21	41.3587
MMP23B	mRNA	UP	1.37451	-4.22203	8.62588	1.85929e-16	7.55977e-15	26.73
IGHV1-3	undefined	UP	1.3744	-4.99929	6.37787	5.32511e-10	1.13556e-08	12.1564
CLEC3B	mRNA	UP	1.37431	2.3434	9.16521	3.38798e-18	1.58632e-16	30.4867
EMR1	mRNA	UP	1.37395	-1.59301	8.70211	1.06544e-16	4.42131e-15	27.2576
CORO2B	mRNA	UP	1.3736	-0.402265	8.76306	6.8112e-17	2.87345e-15	27.6625
RP11-251M1.1	lncRNA	UP	1.37355	-2.43567	9.59721	1.23197e-19	6.5096e-18	33.8994
EPHA4	mRNA	UP	1.37347	0.348185	10.7305	1.37713e-23	1.02559e-21	42.8092
VANGL2	mRNA	UP	1.37347	-0.683217	6.3065	8.08961e-10	1.68088e-08	11.7518
AGAP2-AS1	lncRNA	UP	1.37227	0.212697	12.4653	4.76999e-30	6.38774e-28	57.4894
TLX1	mRNA	DOWN	-1.37217	0.568633	-5.81885	1.27814e-08	2.2752e-07	8.99861
HLA-DQB1-AS1	lncRNA	UP	1.37187	-2.41821	8.42573	7.90118e-16	3.07141e-14	25.3111
PODNL1	mRNA	UP	1.37149	-1.65828	10.254	6.75774e-22	4.34542e-20	39.005
SNHG18	lncRNA	UP	1.3709	-0.16664	7.48548	5.19763e-13	1.56028e-11	18.8913
CTSK	mRNA	UP	1.37019	2.62541	10.6823	2.05151e-23	1.51048e-21	42.3347
NCAM1	mRNA	UP	1.37017	-0.711832	6.55594	1.84691e-10	4.18942e-09	13.189
C3orf80	mRNA	UP	1.3699	-1.86808	6.83857	3.28971e-11	8.12163e-10	14.9161
ZNF423	mRNA	UP	1.36934	0.305179	11.3572	7.19153e-26	6.66495e-24	47.9931
FAM129A	mRNA	UP	1.36931	2.57136	12.997	4.14767e-32	6.74567e-30	62.1527
SPSB4	mRNA	UP	1.36846	-4.47433	8.08282	8.94473e-15	3.15182e-13	22.9321
HLA-DRB1	mRNA	UP	1.36795	7.0274	10.2225	8.71134e-22	5.54062e-20	38.3073
LINC01194	lncRNA	DOWN	-1.36771	-3.97618	-4.24939	2.71203e-05	0.000251265	1.83791
NRP2	mRNA	UP	1.36751	3.44206	14.9292	7.83938e-40	3.1786e-37	79.7694
MGAT3	mRNA	UP	1.36704	-0.540007	9.8873	1.26607e-20	7.35543e-19	36.1086
CCL26	mRNA	UP	1.3669	-3.24688	6.45305	3.4146e-10	7.46699e-09	12.6746
CD84	mRNA	UP	1.36679	1.7985	11.8793	8.11526e-28	8.94011e-26	52.3914
ENDOD1	mRNA	UP	1.36655	2.90644	11.6678	5.04713e-27	5.19729e-25	50.5441
MMP9	mRNA	UP	1.36613	2.51251	6.14401	2.06819e-09	4.07545e-08	10.6269
SIGLEC7	mRNA	UP	1.3658	-0.447529	11.8746	8.45295e-28	9.29459e-26	52.3809
S1PR4	mRNA	UP	1.36565	-0.0460902	11.2252	2.20188e-25	1.95679e-23	46.8942
MEP1A	mRNA	DOWN	-1.36528	-1.1986	-3.51239	0.000498636	0.00320214	-0.972125
RAB33A	mRNA	UP	1.36523	-2.02888	11.6392	6.45128e-27	6.60827e-25	50.3685
NCKAP1L	mRNA	UP	1.36432	3.02273	12.7986	2.45912e-31	3.71971e-29	60.3758
KRT27	mRNA	UP	1.36375	-4.82761	8.22622	3.26898e-15	1.20801e-13	23.8903
TRAV8-6	undefined	UP	1.36343	-4.15696	8.37943	1.10071e-15	4.22531e-14	24.9918
RHBDL3	mRNA	DOWN	-1.36237	-1.79367	-5.04268	7.18306e-07	9.54043e-06	5.25193
PTPN22	mRNA	UP	1.36218	-0.302432	10.6912	1.90526e-23	1.40992e-21	42.5017
PGM5	mRNA	UP	1.36152	1.18567	7.03294	9.73505e-12	2.55691e-10	15.9492
CRYAB	mRNA	UP	1.36087	2.37517	6.96532	1.49119e-11	3.82539e-10	15.4514
MS4A2	mRNA	UP	1.36018	-3.63673	6.39282	4.87609e-10	1.04631e-08	12.3306
CXCR4	mRNA	UP	1.35849	4.18234	12.7328	4.42689e-31	6.49429e-29	59.7451
CMKLR1	mRNA	UP	1.35833	2.32098	13.7255	5.55429e-35	1.25212e-32	68.7123
PLAC9	mRNA	UP	1.35799	1.02602	10.1546	1.50364e-21	9.3696e-20	38.1612
BEGAIN	mRNA	UP	1.35721	-1.8596	5.8514	1.06883e-08	1.92017e-07	9.30554
CSF1R	mRNA	UP	1.35705	4.17668	12.8154	2.11535e-31	3.20802e-29	60.4781
MARK1	mRNA	UP	1.35612	-0.802187	8.92736	2.01919e-17	8.89101e-16	28.8687
TMEM159	mRNA	UP	1.35611	0.745676	11.0287	1.15057e-24	9.59689e-23	45.2486
MT1M	mRNA	UP	1.35592	0.563591	4.52849	8.00784e-06	8.46557e-05	2.80039
SLC1A7	mRNA	UP	1.3558	0.489032	4.94619	1.14749e-06	1.46765e-05	4.66483
HRASLS5	mRNA	UP	1.35523	-4.41487	7.39906	9.18725e-13	2.68342e-11	18.4151
RHOH	mRNA	UP	1.35513	0.320238	9.54149	1.89875e-19	9.80217e-18	33.4195
RNASE6	mRNA	UP	1.35509	2.03077	12.6459	9.60416e-31	1.37778e-28	59.0539
COL4A2	mRNA	UP	1.35502	7.4435	14.4147	9.58786e-38	2.9777e-35	74.7893
TMEM154	mRNA	UP	1.35492	0.180729	7.37512	1.07486e-12	3.11763e-11	18.1628
ENG	mRNA	UP	1.35488	5.97472	16.5051	2.53567e-46	2.27769e-43	94.5448
KLHL30	mRNA	UP	1.35465	-2.03619	7.53212	3.81445e-13	1.16239e-11	19.2646
RP11-686D22.10	undefined	UP	1.35298	-4.44414	9.6077	1.13547e-19	6.01057e-18	33.9776
CD27	mRNA	UP	1.35288	-0.05656	7.99698	1.62481e-14	5.61349e-13	22.2786
OLFML2A	mRNA	UP	1.35281	2.93322	11.8367	1.17436e-27	1.26742e-25	51.9868
CARD11	mRNA	UP	1.35192	1.08415	10.0805	2.72323e-21	1.65111e-19	37.5733
TMEM108	mRNA	UP	1.35126	-1.85689	8.89445	2.57893e-17	1.12706e-15	28.6531
PNMAL2	mRNA	UP	1.35062	-1.00714	12.1233	9.68501e-29	1.1564e-26	54.5128
SIRPG	mRNA	UP	1.35053	-0.590502	7.44818	6.65017e-13	1.97098e-11	18.6702
S100A3	mRNA	UP	1.34911	-2.08352	8.17428	4.71359e-15	1.70939e-13	23.5582
IGKV1OR2-108	undefined	UP	1.34877	-3.78742	6.4686	3.11313e-10	6.85135e-09	12.7651
LILRB4	mRNA	UP	1.34856	1.92458	10.6514	2.64628e-23	1.92414e-21	42.114
EPHB1	mRNA	UP	1.34816	-1.1634	9.54314	1.87461e-19	9.69469e-18	33.4721
LGR6	mRNA	UP	1.34788	0.105822	5.59317	4.32266e-08	7.13967e-07	7.84985
FOS	mRNA	UP	1.34701	4.93415	7.93351	2.51922e-14	8.58166e-13	21.5172
RP11-767I20.1	lncRNA	UP	1.34683	-4.27708	7.12576	5.3949e-12	1.4556e-10	16.6955
CXorf21	mRNA	UP	1.34615	-1.02352	12.002	2.79242e-28	3.20947e-26	53.4695
SLFN12L	mRNA	UP	1.34567	-1.90794	8.9639	1.53773e-17	6.82764e-16	29.1608
TRGV5	undefined	UP	1.34516	-3.21097	8.19305	4.1303e-15	1.51005e-13	23.7027
PXDN	mRNA	UP	1.3444	4.10061	13.4296	8.28231e-34	1.61732e-31	65.9821
HS3ST1	mRNA	UP	1.3437	0.225214	11.2692	1.51708e-25	1.36905e-23	47.2579
PNOC	mRNA	UP	1.34354	-4.26909	6.54295	1.99678e-10	4.50312e-09	13.183
CTD-2015G9.2	lncRNA	UP	1.34307	-3.92398	5.74463	1.91609e-08	3.31875e-07	8.77814
TRBV2	undefined	UP	1.34279	-4.25476	8.40211	9.3586e-16	3.61151e-14	25.1488
DDR2	mRNA	UP	1.34242	2.43413	12.3357	1.4989e-29	1.8984e-27	56.323
LCP2	mRNA	UP	1.34207	3.08877	15.2429	4.10459e-41	1.98062e-38	82.7013
NCF1	mRNA	UP	1.34151	-0.305839	10.3991	2.0859e-22	1.38712e-20	40.1448
IGKV1D-17	undefined	UP	1.34141	-5.13433	6.35194	6.20135e-10	1.31188e-08	11.9858
RP11-1143G9.5	lncRNA	DOWN	-1.34139	-0.708743	-5.51346	6.58715e-08	1.05777e-06	7.49366
LY86	mRNA	UP	1.3408	1.11058	12.7042	5.71222e-31	8.27592e-29	59.5824
SASH3	mRNA	UP	1.34079	2.23864	12.2305	3.78208e-29	4.65873e-27	55.4126
POU2AF1	mRNA	UP	1.34023	-0.31739	6.29992	8.40638e-10	1.74174e-08	11.6945
RP11-92C4.6	lncRNA	UP	1.33987	-4.03736	8.97199	1.44768e-17	6.44744e-16	29.2318
PCDHB7	mRNA	UP	1.3397	-1.22302	7.83558	4.93298e-14	1.63278e-12	21.2383
MXRA5Y	undefined	UP	1.33961	-5.09101	8.75339	7.31313e-17	3.07188e-15	27.5941
CASC15	lncRNA	UP	1.33943	-1.20153	6.87303	2.65578e-11	6.62663e-10	15.0994
GPR27	mRNA	UP	1.33863	-3.28262	5.30394	1.9481e-07	2.87305e-06	6.54728
CTGF	mRNA	UP	1.3381	5.54369	10.899	3.40171e-24	2.70594e-22	43.9324
CDCP1	mRNA	UP	1.33775	0.256233	6.50618	2.48843e-10	5.54127e-09	12.8448
HSD17B13	mRNA	UP	1.33755	3.62837	3.22768	0.00135861	0.00753825	-2.28963
RP11-669E14.4	lncRNA	DOWN	-1.33716	-1.98542	-5.2594	2.44257e-07	3.54409e-06	6.29534
TRIM22	mRNA	UP	1.33709	3.83146	10.0428	3.68054e-21	2.21542e-19	37.1354
CDR2L	mRNA	UP	1.33697	1.77583	11.7615	2.24989e-27	2.3712e-25	51.3835
CD80	mRNA	UP	1.33689	-2.20177	8.96881	1.48242e-17	6.59709e-16	29.2011
SRGN	mRNA	UP	1.33636	4.45768	13.9956	4.64213e-36	1.19401e-33	71.1141
CD200	mRNA	UP	1.33608	1.24038	13.4499	6.88845e-34	1.36338e-31	66.2282
ADCYAP1	mRNA	UP	1.33565	-3.69269	6.28514	9.16204e-10	1.89026e-08	11.7194
NPBWR1	mRNA	UP	1.33533	-3.49563	4.56012	6.94627e-06	7.45537e-05	3.13273
LINC01124	lncRNA	DOWN	-1.33489	1.63341	-6.90218	2.21451e-11	5.5925e-10	15.1167
HMCN1	mRNA	UP	1.33384	2.09605	7.68959	1.32892e-13	4.22842e-12	20.0962
SPARC	mRNA	UP	1.33362	8.3187	16.4582	3.96955e-46	3.40839e-43	93.949
STMN3	mRNA	UP	1.3336	1.50556	8.72092	9.28269e-17	3.87688e-15	27.2724
PTGFR	mRNA	UP	1.33349	0.255297	4.01164	7.28914e-05	0.000596483	0.727735
PTAFR	mRNA	UP	1.33304	1.91444	11.3522	7.50223e-26	6.94188e-24	47.9115
ANK1	mRNA	UP	1.33251	-2.21099	7.68813	1.34209e-13	4.268e-12	20.2885
SYK	mRNA	UP	1.33199	2.33694	11.7066	3.61172e-27	3.73896e-25	50.8974
TIGIT	mRNA	UP	1.33177	0.201327	7.54655	3.46542e-13	1.05879e-11	19.2691
SLC39A5	mRNA	DOWN	-1.33151	5.30705	-4.79454	2.36089e-06	2.80915e-05	3.5622
IGFBP6	mRNA	UP	1.33076	1.06009	10.6111	3.68487e-23	2.63662e-21	41.8187
PCED1B-AS1	lncRNA	UP	1.33049	0.889312	10.5039	8.87131e-23	6.13708e-21	40.9573
VIM-AS1	lncRNA	UP	1.33039	-1.97309	9.79101	2.7059e-20	1.51621e-18	35.3834
C14orf37	mRNA	UP	1.33014	-0.925491	8.8213	4.43338e-17	1.90053e-15	28.1005
PTGS1	mRNA	UP	1.33005	1.42471	9.50602	2.49875e-19	1.28202e-17	33.1038
GPR55	mRNA	UP	1.32991	-2.9389	8.85642	3.41929e-17	1.47555e-15	28.3901
WARS2-IT1	lncRNA	UP	1.32973	-4.77248	9.3217	1.03073e-18	5.00261e-17	31.8036
CHST8	mRNA	UP	1.32959	-3.65811	5.39788	1.203e-07	1.84988e-06	7.01183
THBS1	mRNA	UP	1.3287	5.76046	8.52681	3.81551e-16	1.51445e-14	25.574
GALNT12	mRNA	UP	1.32813	-1.55542	6.42745	3.97424e-10	8.62616e-09	12.4827
TGFB2	mRNA	UP	1.32764	0.729529	7.33785	1.37138e-12	3.92313e-11	17.8936
BCO2	mRNA	UP	1.32741	1.12525	6.00553	4.53438e-09	8.63217e-08	9.96524
KCNK13	mRNA	UP	1.32738	-1.28974	6.41964	4.16207e-10	9.01376e-09	12.4267
PTPLAD2	mRNA	UP	1.32735	0.35265	15.1505	9.80224e-41	4.50648e-38	81.8018
CD207	mRNA	UP	1.32699	-2.59253	6.32044	7.45722e-10	1.56086e-08	11.9063
P3H2	mRNA	UP	1.32638	1.06642	10.9517	2.19154e-24	1.77227e-22	44.6041
PIK3R5	mRNA	UP	1.3263	1.50435	14.4302	8.29855e-38	2.61907e-35	75.1592
NCAPD2P1	undefined	DOWN	-1.32613	-3.23693	-4.91332	1.34379e-06	1.69386e-05	4.69728
NOV	mRNA	UP	1.32591	0.666606	9.42853	4.54286e-19	2.2945e-17	32.5477
HLA-DPB1	mRNA	UP	1.32487	6.37432	11.2917	1.25371e-25	1.14376e-23	47.1398
C1QB	mRNA	UP	1.32477	6.09845	10.1214	1.96337e-21	1.21051e-19	37.5862
FXYD6	mRNA	UP	1.32439	3.08661	13.4701	5.72737e-34	1.14522e-31	66.3834
ANKRD33B	mRNA	UP	1.32329	-0.200689	7.12166	5.53794e-12	1.4935e-10	16.5809
BACE2	mRNA	UP	1.32292	3.39255	6.38298	5.16721e-10	1.10391e-08	11.9091
CPA4	mRNA	UP	1.32205	-3.49819	6.31582	7.66139e-10	1.59931e-08	11.8933
ANXA1	mRNA	UP	1.32033	4.20805	14.6851	7.71107e-39	2.83161e-36	77.4801
TRAV12-1	undefined	UP	1.32026	-4.56533	8.6459	1.6068e-16	6.56519e-15	26.8637
LILRB1	mRNA	UP	1.31985	1.10589	11.3804	5.90538e-26	5.51523e-24	48.1717
SAMD3	mRNA	UP	1.31867	-1.62046	10.3041	4.50916e-22	2.92855e-20	39.4024
NKD2	mRNA	UP	1.31862	-0.15145	5.65427	3.1196e-08	5.24306e-07	8.1815
CTD-2334D19.1	lncRNA	UP	1.31844	-4.881	10.6881	1.9548e-23	1.4411e-21	42.4856
THY1	mRNA	UP	1.31837	5.23054	13.7542	4.272e-35	9.78155e-33	68.8716
TNIP3	mRNA	UP	1.31829	-3.78573	7.34628	1.29798e-12	3.72593e-11	18.0927
ZG16B	mRNA	UP	1.31825	-1.72543	5.23675	2.73868e-07	3.93657e-06	6.17383
KRT86	mRNA	UP	1.31747	-1.50325	5.48948	7.47005e-08	1.18908e-06	7.41365
HOXB-AS1	lncRNA	UP	1.31577	-1.90941	11.196	2.81712e-25	2.47716e-23	46.6556
LPHN3	mRNA	UP	1.31575	-1.21533	9.13071	4.39703e-18	2.03431e-16	30.3754
OLR1	mRNA	UP	1.31519	-1.33284	5.0567	6.70633e-07	8.9582e-06	5.29508
TRBV4-2	undefined	UP	1.31488	-4.4512	7.92411	2.68776e-14	9.14513e-13	21.8599
LINC00885	lncRNA	UP	1.31439	-2.93414	4.57233	6.57391e-06	7.10403e-05	3.1774
C3AR1	mRNA	UP	1.31402	2.02012	12.5576	2.10505e-30	2.91942e-28	58.2773
S100A6	mRNA	UP	1.3136	5.29196	8.08061	9.08426e-15	3.19327e-13	22.4901
RP4-568C11.4	lncRNA	UP	1.31357	-0.426447	4.45558	1.10807e-05	0.000112929	2.56104
TRAV1-2	undefined	UP	1.31232	-4.34577	7.67064	1.50999e-13	4.77593e-12	20.1799
CD19	mRNA	UP	1.31209	-2.16828	6.0344	3.85426e-09	7.39044e-08	10.3032
CD8B	mRNA	UP	1.31188	-0.700291	6.62194	1.24045e-10	2.87064e-09	13.5757
ZNF366	mRNA	UP	1.3109	-1.22604	7.57305	2.90447e-13	8.94426e-12	19.5055
PLAUR	mRNA	UP	1.31051	2.00522	10.7531	1.14263e-23	8.57515e-22	42.9404
AC133644.2	lncRNA	UP	1.31044	-1.62422	10.0353	3.90854e-21	2.34541e-19	37.2804
SCIMP	mRNA	UP	1.31022	0.604019	12.1086	1.10095e-28	1.31187e-26	54.3879
LINC00355	lncRNA	DOWN	-1.31018	-3.50461	-4.29473	2.23415e-05	0.000211655	2.02626
COL4A3	mRNA	UP	1.30997	-0.990517	6.52941	2.16558e-10	4.86688e-09	13.0479
NPTX1	mRNA	UP	1.30944	-3.93941	5.78056	1.57588e-08	2.76392e-07	8.96741
TMEM26	mRNA	UP	1.30813	-1.14698	11.2687	1.52383e-25	1.37302e-23	47.2627
RP11-557H15.4	lncRNA	UP	1.30804	-2.65379	7.98664	1.74542e-14	6.00531e-13	22.2888
BVES	mRNA	UP	1.3079	-1.5374	10.0534	3.38254e-21	2.03815e-19	37.4216
ABR	mRNA	UP	1.3076	3.34299	12.5183	2.98331e-30	4.06978e-28	57.8902
TRAV12-3	undefined	UP	1.30758	-4.45982	8.15823	5.27635e-15	1.90402e-13	23.452
AC007277.3	lncRNA	DOWN	-1.30714	-3.73467	-5.68248	2.68095e-08	4.55169e-07	8.45753
SFMBT2	mRNA	UP	1.30704	1.24928	12.0775	1.44559e-28	1.70168e-26	54.1098
MCTP2	mRNA	UP	1.30688	0.0303588	5.87955	9.15061e-09	1.66131e-07	9.35714
TLR2	mRNA	UP	1.30686	1.77258	8.80258	5.09049e-17	2.17106e-15	27.8491
CTLA4	mRNA	UP	1.30668	-1.0287	6.43711	3.75311e-10	8.1644e-09	12.5152
EPB41L4A	mRNA	UP	1.30635	0.275943	8.63961	1.68221e-16	6.85411e-15	26.7478
FA2H	mRNA	UP	1.3055	-2.71458	4.53343	7.83259e-06	8.29082e-05	3.00569
TMEM204	mRNA	UP	1.30538	3.32329	15.699	5.49263e-43	3.20698e-40	86.9802
RP13-977J11.2	lncRNA	UP	1.30518	-2.14842	8.85712	3.40141e-17	1.47001e-15	28.3867
CCL5	mRNA	UP	1.30509	3.50207	8.68168	1.2373e-16	5.1163e-15	26.866
DZIP1	mRNA	UP	1.30505	0.672154	8.76031	6.95051e-17	2.92799e-15	27.5986
RP11-999E24.3	lncRNA	UP	1.30493	-3.43135	8.03942	1.21028e-14	4.21375e-13	22.6536
CLDN11	mRNA	UP	1.3043	0.282362	7.0539	8.5243e-12	2.25718e-10	16.1334
RP11-1094M14.8	undefined	UP	1.30341	-1.74249	8.84459	3.73209e-17	1.60697e-15	28.2889
PARM1	mRNA	UP	1.30237	1.90377	9.34853	8.39489e-19	4.11271e-17	31.8858
NRG3	mRNA	UP	1.30162	-3.30631	5.5299	6.04115e-08	9.77348e-07	7.67364
SLA2	mRNA	UP	1.30157	-0.0395303	10.9418	2.38158e-24	1.92063e-22	44.5467
NOTUM	mRNA	DOWN	-1.30096	3.0466	-3.4459	0.000634057	0.00392667	-1.53036
IGHV1-45	undefined	UP	1.30088	-5.15165	8.42156	8.14113e-16	3.16048e-14	25.226
GPR34	mRNA	UP	1.30034	0.774043	11.1977	2.77741e-25	2.44625e-23	46.6508
COX7B2	mRNA	DOWN	-1.29958	-2.3309	-2.75143	0.00622357	0.0268988	-3.21893
PART1	lncRNA	DOWN	-1.29898	-4.20351	-4.14028	4.29397e-05	0.000376162	1.39857
AMPD1	mRNA	UP	1.29879	-5.15579	8.09289	8.33758e-15	2.95213e-13	22.944
ANK2	mRNA	UP	1.29873	0.580722	8.67678	1.28246e-16	5.29555e-15	27.0007
RP11-169D4.2	lncRNA	UP	1.2987	-4.02784	9.7728	3.12253e-20	1.73799e-18	35.248
SPG20	mRNA	UP	1.2984	2.17993	10.0293	4.09827e-21	2.45421e-19	37.1224
DUOXA2	mRNA	UP	1.29761	-2.15761	3.57025	0.000403339	0.00266581	-0.724541
CXCR3	mRNA	UP	1.29734	0.0111095	8.65053	1.5535e-16	6.36074e-15	26.8372
ARNT2	mRNA	UP	1.29723	0.344821	5.04422	7.12889e-07	9.48575e-06	5.13187
RGS6	mRNA	UP	1.29704	-2.95511	7.31419	1.60009e-12	4.54841e-11	17.8852
ARHGAP20	mRNA	UP	1.29673	-0.882509	7.55254	3.32992e-13	1.01899e-11	19.3587
CHST11	mRNA	UP	1.29597	2.66828	9.43526	4.31323e-19	2.18419e-17	32.5005
IFI44L	mRNA	UP	1.29574	2.11255	7.61047	2.26161e-13	7.05766e-12	19.5733
CTD-3157E16.2	lncRNA	UP	1.29574	-1.56812	11.8906	7.35489e-28	8.14858e-26	52.5101
VSIG1	mRNA	UP	1.29544	-1.73596	4.48936	9.53816e-06	9.91992e-05	2.78007
CXCL9	mRNA	UP	1.29466	3.49303	6.45392	3.39703e-10	7.43133e-09	12.3102
RP11-325F22.2	lncRNA	UP	1.2945	-4.21272	8.43013	7.65558e-16	2.9819e-14	25.3465
IGKV1D-13	undefined	UP	1.29301	-4.74406	5.05222	6.85513e-07	9.13815e-06	5.27437
CNDP1	mRNA	UP	1.29297	-0.148844	3.79927	0.000169441	0.00124614	-0.0359102
SIM1	mRNA	UP	1.29284	-2.55209	3.8639	0.000131602	0.00100141	0.336126
RP11-613D13.8	lncRNA	UP	1.29274	-3.9356	8.73652	8.2783e-17	3.46733e-15	27.5261
PTGER4	mRNA	UP	1.29259	1.0765	10.5923	4.30163e-23	3.05547e-21	41.6654
MTHFD2	mRNA	UP	1.29254	1.88351	11.8826	7.88675e-28	8.72129e-26	52.4172
GCSAM	mRNA	UP	1.29242	-2.13124	8.38474	1.05968e-15	4.07856e-14	25.0193
WDR86-AS1	lncRNA	UP	1.29137	-3.03551	7.79056	6.70514e-14	2.19324e-12	20.9796
OLFML2B	mRNA	UP	1.29119	2.61161	11.1163	5.514e-25	4.76251e-23	45.9117
ECEL1	mRNA	UP	1.29046	-2.55842	3.92623	0.000102796	0.000805737	0.568211
FAM26E	mRNA	UP	1.29017	0.76263	15.0698	2.09381e-40	9.12323e-38	81.0652
LOXL4	mRNA	UP	1.28993	3.17661	4.7764	2.57055e-06	3.03635e-05	3.67756
CCR8	mRNA	UP	1.28982	-4.25662	7.62847	2.00458e-13	6.2824e-12	19.9068
SLC7A7	mRNA	UP	1.28972	2.67875	11.8421	1.12e-27	1.21099e-25	52.0436
CRIP1	mRNA	UP	1.28966	-1.94674	11.0904	6.859e-25	5.86349e-23	45.7805
INPP4B	mRNA	UP	1.28946	1.29412	12.3545	1.26935e-29	1.61587e-27	56.5139
CEACAM4	mRNA	UP	1.28888	-2.79806	10.4499	1.37943e-22	9.34351e-21	40.5676
FEZ1	mRNA	UP	1.28887	1.48359	12.4494	5.49e-30	7.31836e-28	57.3397
AC115522.3	lncRNA	UP	1.28815	-4.59749	9.3727	6.97546e-19	3.46029e-17	32.1936
IL17RD	mRNA	UP	1.28788	-0.980774	8.3803	1.0939e-15	4.20195e-14	24.9589
RP11-747H7.3	lncRNA	UP	1.28778	-1.62177	5.83478	1.17111e-08	2.09362e-07	9.20757
GRAP	mRNA	UP	1.28753	-0.97377	11.5065	2.01407e-26	1.97308e-24	49.2555
DUSP4	mRNA	UP	1.28703	1.31551	8.44704	6.78039e-16	2.6463e-14	25.327
FAT4	mRNA	UP	1.28701	1.70407	7.59164	2.56531e-13	7.95437e-12	19.4762
HCK	mRNA	UP	1.28631	2.51459	12.0375	2.0494e-28	2.36948e-26	53.7309
EOMES	mRNA	UP	1.28616	-0.86116	8.30207	1.91022e-15	7.18633e-14	24.4087
B4GALNT4	mRNA	UP	1.28587	-2.15469	3.90793	0.000110565	0.000858481	0.484281
IL2RB	mRNA	UP	1.2852	2.07739	10.0718	2.91866e-21	1.7641e-19	37.4625
MS4A4A	mRNA	UP	1.28507	2.3842	11.5336	1.59712e-26	1.57785e-24	49.4247
PRKCQ-AS1	lncRNA	UP	1.28484	-1.39908	8.39198	1.00625e-15	3.87544e-14	25.0532
ARL4C	mRNA	UP	1.2846	3.78658	10.8904	3.65463e-24	2.89922e-22	43.9799
CFP	mRNA	UP	1.28407	1.16964	8.91473	2.21813e-17	9.75225e-16	28.6981
RP11-367G6.3	lncRNA	UP	1.28394	-3.98312	8.56847	2.82203e-16	1.13166e-14	26.3258
CD5L	mRNA	UP	1.28336	1.02299	3.80298	0.000167013	0.00123108	-0.11227
NCF1B	undefined	UP	1.28332	-1.68461	9.90962	1.06103e-20	6.19505e-19	36.3
SCARF2	mRNA	UP	1.2829	1.39771	12.6367	1.04225e-30	1.48787e-28	58.9843
LINC00920	lncRNA	UP	1.28244	-1.93796	10.9879	1.62002e-24	1.32662e-22	44.9355
UBASH3B	mRNA	UP	1.28216	1.02091	9.86244	1.54105e-20	8.90862e-19	35.8668
RP11-276H19.1	lncRNA	UP	1.28205	-4.38451	8.50147	4.58169e-16	1.80629e-14	25.8446
RAC2	mRNA	UP	1.28165	3.37144	10.3486	3.14241e-22	2.06152e-20	39.5966
PLAU	mRNA	UP	1.2813	2.61463	13.8761	1.39454e-35	3.39263e-33	70.0772
RP11-397G17.1	lncRNA	UP	1.28129	0.0119141	3.74555	0.000208492	0.00149218	-0.242129
RP11-902B17.1	lncRNA	UP	1.28117	-3.39117	10.3086	4.347e-22	2.82637e-20	39.4407
RP11-169F17.1	lncRNA	DOWN	-1.28111	-3.40681	-3.51021	0.000502603	0.00322266	-0.892196
RP11-4B16.3	lncRNA	UP	1.28052	-4.9105	9.23762	1.95647e-18	9.33273e-17	31.1665
EPHX3	mRNA	UP	1.27998	-2.52553	8.25147	2.73449e-15	1.01629e-13	24.0987
PRDM16	mRNA	UP	1.27995	-0.65274	5.46081	8.67739e-08	1.36305e-06	7.22415
ACTA2	mRNA	UP	1.27973	6.16576	13.2637	3.7356e-33	6.77362e-31	64.3691
KCNMB1	mRNA	UP	1.27907	-0.387291	13.0597	2.35911e-32	3.92425e-30	62.7243
LTA	mRNA	UP	1.27871	-2.04679	8.6298	1.80688e-16	7.35694e-15	26.7494
C1QC	mRNA	UP	1.27785	5.83169	10.6007	4.0138e-23	2.86146e-21	41.463
NDNF	mRNA	UP	1.27777	-4.12195	6.63968	1.11402e-10	2.59451e-09	13.7578
STX11	mRNA	UP	1.27774	0.442805	9.79695	2.58246e-20	1.44983e-18	35.3794
SH3RF3-AS1	lncRNA	UP	1.27725	-2.64389	6.73292	6.30943e-11	1.5071e-09	14.3046
AC124789.1	lncRNA	UP	1.27715	-2.45521	11.7079	3.57257e-27	3.705e-25	50.9447
LILRA2	mRNA	UP	1.27688	-0.587296	11.3894	5.46881e-26	5.15012e-24	48.2712
CD37	mRNA	UP	1.27647	2.52086	12.538	2.50484e-30	3.44118e-28	58.0919
PTPLA	mRNA	UP	1.27613	-1.57635	6.54651	1.95455e-10	4.4113e-09	13.1731
FCHO1	mRNA	UP	1.27577	0.177449	7.67221	1.49413e-13	4.7309e-12	20.0937
TUBB6	mRNA	UP	1.27556	3.39023	13.4112	9.78836e-34	1.90504e-31	65.8427
ST8SIA6-AS1	lncRNA	DOWN	-1.27551	-0.660755	-3.30184	0.0010534	0.00606739	-1.69917
CD180	mRNA	UP	1.27543	0.449943	10.7598	1.08124e-23	8.12489e-22	43.0453
RP6-159A1.4	lncRNA	UP	1.27465	-2.0712	9.54634	1.82864e-19	9.50747e-18	33.5092
FREM1	mRNA	UP	1.27453	-2.59207	4.76789	2.67492e-06	3.14943e-05	4.02518
VAV1	mRNA	UP	1.27433	1.65814	11.4975	2.17506e-26	2.12012e-24	49.1437
DKK3	mRNA	UP	1.2741	3.72869	8.08118	9.04778e-15	3.18236e-13	22.6221
KRT81	mRNA	UP	1.27384	-2.97984	5.74072	1.95719e-08	3.38391e-07	8.75506
CD86	mRNA	UP	1.2734	1.6804	11.8072	1.51527e-27	1.62037e-25	51.7769
HAVCR2	mRNA	UP	1.27334	2.06498	11.0144	1.29739e-24	1.07754e-22	45.0881
PDLIM3	mRNA	UP	1.27332	2.82706	9.71536	4.9001e-20	2.66142e-18	34.6382
SIGLEC9	mRNA	UP	1.27276	0.1644	12.0991	1.19616e-28	1.4224e-26	54.309
ETS1	mRNA	UP	1.27073	4.96814	16.6771	4.88217e-47	4.67304e-44	96.2198
RP11-129M6.1	lncRNA	DOWN	-1.26993	-3.80743	-4.15169	4.0945e-05	0.000360963	1.45355
DNAJC5B	mRNA	UP	1.26991	-1.95954	8.5617	2.96397e-16	1.18695e-14	26.2631
D4S234E	mRNA	UP	1.26981	-2.61012	8.86464	3.21705e-17	1.39446e-15	28.4471
PTPRB	mRNA	UP	1.26978	3.65057	11.8355	1.18573e-27	1.27733e-25	51.9445
FAIM3	mRNA	UP	1.26916	0.818071	10.5724	5.06439e-23	3.57119e-21	41.5124
CPLX2	mRNA	DOWN	-1.26903	0.5143	-2.46845	0.0140184	0.0523935	-4.12942
RYR2	mRNA	UP	1.26899	-1.68806	5.07573	6.1079e-07	8.23227e-06	5.40236
BCL2A1	mRNA	UP	1.26804	-0.258361	7.99436	1.65456e-14	5.7095e-13	22.2698
IGKV3OR2-268	undefined	UP	1.2675	-4.98545	7.20085	3.333e-12	9.20549e-11	17.1041
CD93	mRNA	UP	1.26666	4.90017	17.0039	2.12309e-48	2.63747e-45	99.3395
HLA-DMB	mRNA	UP	1.26659	3.68914	10.618	3.48318e-23	2.49843e-21	41.754
RP5-1139B12.2	lncRNA	UP	1.2663	-3.82297	9.02178	9.9753e-18	4.49404e-16	29.5983
GNB4	mRNA	UP	1.26563	2.32975	16.7337	2.83946e-47	2.90855e-44	96.7646
CTD-2377O17.1	lncRNA	DOWN	-1.26532	-2.58536	-6.39697	4.75839e-10	1.02368e-08	12.3423
LPAR5	mRNA	UP	1.26524	-0.157988	10.3611	2.84065e-22	1.86986e-20	39.8377
BRINP1	mRNA	UP	1.26495	-3.67051	5.5747	4.76775e-08	7.82611e-07	7.90316
STYK1	mRNA	UP	1.26449	-4.05634	7.29853	1.77174e-12	5.01682e-11	17.7873
PYHIN1	mRNA	UP	1.26436	-0.631287	8.75707	7.11798e-17	2.9931e-15	27.627
HOXB2	mRNA	UP	1.26418	0.497048	16.1806	5.62578e-45	3.86438e-42	91.4604
S100A4	mRNA	UP	1.26413	3.62146	9.5935	1.26804e-19	6.68806e-18	33.6504
CLEC17A	mRNA	UP	1.26355	-4.55441	7.89012	3.39519e-14	1.14191e-12	21.6284
VEPH1	mRNA	UP	1.26338	-1.38548	4.55983	6.95552e-06	7.46392e-05	3.06252
RP11-706C16.7	lncRNA	DOWN	-1.2633	0.96849	-4.84992	1.81789e-06	2.22007e-05	4.1881
TRAV4	undefined	UP	1.26309	-3.99334	7.39856	9.21746e-13	2.6909e-11	18.4244
IFITM1	mRNA	UP	1.26289	4.39647	8.66368	1.41127e-16	5.8028e-15	26.6701
AC025165.8	lncRNA	UP	1.26287	-4.26493	7.93982	2.41194e-14	8.22103e-13	21.9743
NGF	mRNA	UP	1.26261	-1.03266	10.0974	2.37851e-21	1.45418e-19	37.7618
CTA-14H9.5	lncRNA	UP	1.26252	-2.91275	11.6504	5.86054e-27	6.0137e-25	50.4536
RP1-47M23.3	undefined	UP	1.26192	-2.79577	7.5009	4.69302e-13	1.41462e-11	19.0786
CORO1A	mRNA	UP	1.26176	3.98726	10.588	4.45741e-23	3.1546e-21	41.4918
PARVG	mRNA	UP	1.26125	2.19154	12.4983	3.5625e-30	4.84857e-28	57.7523
NCR3	mRNA	UP	1.26118	-1.68544	9.062	7.37711e-18	3.34936e-16	29.8772
RP11-734I18.1	lncRNA	DOWN	-1.26083	-2.87601	-3.32376	0.000976198	0.00568211	-1.51496
TBXA2R	mRNA	UP	1.26065	1.19722	14.2131	6.22434e-37	1.75566e-34	73.1626
GLIPR1	mRNA	UP	1.2598	2.40398	10.6749	2.17918e-23	1.59643e-21	42.2851
MSR1	mRNA	UP	1.25979	2.83052	11.6108	8.23508e-27	8.31871e-25	50.0624
BNC1	mRNA	UP	1.25952	-4.41792	7.67685	1.44813e-13	4.59272e-12	20.2191
IL1B	mRNA	UP	1.25934	-0.740836	7.90105	3.1497e-14	1.06363e-12	21.6596
RP11-1094M14.5	lncRNA	UP	1.25901	-3.71895	8.2012	3.89988e-15	1.43029e-13	23.7603
PBX4	mRNA	UP	1.25871	-2.05562	8.34318	1.42572e-15	5.42305e-14	24.7275
NID2	mRNA	UP	1.2582	1.61989	7.39929	9.17359e-13	2.68077e-11	18.2326
DDX26B	mRNA	UP	1.25811	0.193753	10.5889	4.42211e-23	3.13342e-21	41.6626
C1QTNF3	mRNA	DOWN	-1.25766	1.95675	-5.86691	9.81227e-09	1.77207e-07	9.15548
AFAP1	mRNA	UP	1.2576	2.58313	11.3851	5.67352e-26	5.32572e-24	48.1626
RHOV	mRNA	UP	1.25758	-2.55844	4.62282	5.22712e-06	5.77039e-05	3.38592
KLF8	mRNA	UP	1.25742	-1.0552	10.4034	2.0136e-22	1.3421e-20	40.1904
L1CAM	mRNA	UP	1.25646	-2.70507	6.23164	1.24956e-09	2.528e-08	11.4091
HOXB3	mRNA	UP	1.25631	0.837403	10.4821	1.06063e-22	7.25988e-21	40.7826
TCF4	mRNA	UP	1.2563	3.80789	16.1034	1.17445e-44	7.61918e-42	90.793
KLHL4	mRNA	UP	1.2563	-1.65563	8.72015	9.33474e-17	3.89584e-15	27.3887
ZNF853	mRNA	UP	1.25593	-0.143844	8.89278	2.61095e-17	1.14021e-15	28.5947
SEL1L3	mRNA	UP	1.25586	3.97573	6.98825	1.29087e-11	3.34384e-10	15.4691
FCGR1B	mRNA	UP	1.25571	-2.42915	8.35252	1.33389e-15	5.087e-14	24.7993
LAPTM5	mRNA	UP	1.25511	5.86572	13.0708	2.13359e-32	3.55925e-30	62.6578
TRBV5-4	undefined	UP	1.25487	-4.45166	7.87506	3.76469e-14	1.26109e-12	21.5325
EPCAM	mRNA	UP	1.25474	1.28909	3.04168	0.00251926	0.0126694	-2.65181
UCA1	lncRNA	UP	1.25434	-3.67687	4.77804	2.5509e-06	3.01497e-05	4.08796
MYL3	mRNA	UP	1.25433	-2.66317	7.03177	9.80734e-12	2.57358e-10	16.1151
MGAT5B	mRNA	UP	1.25431	-3.08948	7.76336	8.0669e-14	2.61522e-12	20.8
GAS6-AS2	lncRNA	UP	1.25427	-1.67759	8.305	1.87093e-15	7.04761e-14	24.4532
RP11-532F12.5	lncRNA	UP	1.25415	-2.02805	4.45162	1.12766e-05	0.000114805	2.63467
FAM127C	mRNA	UP	1.25412	0.879891	10.1335	1.78105e-21	1.09926e-19	37.9993
GIMAP6	mRNA	UP	1.25369	2.92357	14.6165	1.46269e-38	5.1759e-36	76.8742
FCRL1	mRNA	UP	1.25334	-4.29883	6.57425	1.65431e-10	3.77012e-09	13.3683
CAPN13	mRNA	UP	1.25317	-3.08689	3.85316	0.00013728	0.00103745	0.311919
FGF19	mRNA	UP	1.25295	-1.80943	3.27517	0.00115495	0.00656548	-1.71397
XKR6	mRNA	UP	1.2528	-3.1752	8.60486	2.16664e-16	8.76672e-15	26.5849
PAGE1	mRNA	DOWN	-1.25261	-4.39666	-3.78166	0.000181404	0.00132115	0.0364771
COL4A1	mRNA	UP	1.25209	7.29106	12.8663	1.34046e-31	2.09266e-29	60.721
PODXL	mRNA	UP	1.25184	4.88223	13.3197	2.24778e-33	4.1532e-31	64.9533
MYOM2	mRNA	UP	1.25173	-0.491745	6.67796	8.82778e-11	2.07332e-09	13.8962
PHLDB1	mRNA	UP	1.25133	3.24135	11.1715	3.46382e-25	3.02757e-23	46.342
FAM3B	mRNA	DOWN	-1.25131	1.14207	-3.24153	0.00129604	0.00723995	-2.02923
TRAV9-2	undefined	UP	1.25075	-4.69905	8.21992	3.41744e-15	1.25854e-13	23.8647
CDH17	mRNA	UP	1.25056	-3.37919	4.46364	1.06923e-05	0.000109468	2.72371
CTD-2078B5.2	lncRNA	UP	1.25053	-4.23679	8.09857	8.01338e-15	2.84078e-13	23.0505
FAM110C	mRNA	UP	1.25032	2.81111	4.97273	1.00949e-06	1.30401e-05	4.6068
DOCK10	mRNA	UP	1.25018	1.97156	10.5479	6.18875e-23	4.32745e-21	41.2727
RTN1	mRNA	UP	1.24959	0.614699	9.54412	1.8605e-19	9.64732e-18	33.4286
ZNF716	mRNA	DOWN	-1.24939	-4.37333	-4.36419	1.65468e-05	0.000161477	2.29232
AC005550.3	lncRNA	DOWN	-1.24931	-3.83956	-3.8118	0.000161384	0.00119532	0.164852
FAM167A	mRNA	UP	1.24928	-1.64659	4.91042	1.3626e-06	1.71498e-05	4.63182
LINC00092	lncRNA	UP	1.24918	-2.93215	7.83395	4.98806e-14	1.65007e-12	21.2674
LYPD6B	mRNA	UP	1.24748	-3.22684	4.21555	3.13069e-05	0.000285344	1.70504
TMC5	mRNA	UP	1.24748	0.197462	3.88075	0.000123137	0.00094327	0.238146
CD38	mRNA	UP	1.24744	0.994675	7.11537	5.76504e-12	1.5526e-10	16.473
TMIGD2	mRNA	UP	1.24731	-2.45832	8.98698	1.29433e-17	5.79097e-16	29.3372
CSF2RA	mRNA	UP	1.24716	0.048904	9.17803	3.07469e-18	1.4431e-16	30.6898
ST8SIA4	mRNA	UP	1.24702	1.7267	13.5272	3.40331e-34	7.0715e-32	66.9236
PRDM1	mRNA	UP	1.24686	1.75188	13.4654	5.98023e-34	1.1917e-31	66.3653
LILRA5	mRNA	UP	1.24665	-0.486717	9.8044	2.43539e-20	1.37387e-18	35.4639
FOSB	mRNA	UP	1.24623	2.54151	5.60847	3.98456e-08	6.62432e-07	7.7507
C14orf132	lncRNA	UP	1.24616	1.07791	5.94726	6.28345e-09	1.16801e-07	9.65157
FTH1P22	undefined	UP	1.24519	-3.84198	7.76016	8.24421e-14	2.67122e-12	20.7804
EGFL6	mRNA	UP	1.24517	-2.77824	6.35132	6.22388e-10	1.31617e-08	12.0862
AC006126.4	lncRNA	UP	1.24513	-1.00856	8.06647	1.00255e-14	3.50303e-13	22.79
BTK	mRNA	UP	1.24484	0.976637	12.3205	1.71433e-29	2.16655e-27	56.2212
EIF4E3	mRNA	UP	1.2448	2.58002	9.25488	1.71573e-18	8.20446e-17	31.1435
DOCK8	mRNA	UP	1.24472	2.68625	9.77183	3.14645e-20	1.74963e-18	35.0834
RP11-278H7.5	undefined	DOWN	-1.24444	-4.518	-5.8962	8.34546e-09	1.52509e-07	9.55903
IL12RB1	mRNA	UP	1.24397	0.707079	10.752	1.15303e-23	8.63099e-22	42.9754
CTC-505O3.2	lncRNA	DOWN	-1.24396	0.865976	-3.98488	8.12341e-05	0.000655113	0.578665
RASAL1	mRNA	UP	1.24386	-1.65731	4.55934	6.97073e-06	7.47522e-05	3.07451
CXCL13	mRNA	UP	1.24356	-1.00235	3.66791	0.000280157	0.00193397	-0.448066
TAL1	mRNA	UP	1.24342	0.174766	12.3672	1.13534e-29	1.45691e-27	56.6333
MIR143HG	lncRNA	UP	1.24331	-1.8265	11.1312	4.8642e-25	4.22e-23	46.1189
GNA14	mRNA	UP	1.24328	0.303336	9.15593	3.63437e-18	1.69624e-16	30.5158
LINC01133	lncRNA	UP	1.24324	-4.36436	6.94099	1.73724e-11	4.42742e-10	15.5558
HIC1	mRNA	UP	1.24313	1.89366	13.9975	4.55974e-36	1.17801e-33	71.1926
TUBA1A	mRNA	UP	1.24285	4.27459	14.1061	1.67364e-36	4.54507e-34	72.1344
AF131215.9	lncRNA	UP	1.24266	-2.01371	9.2807	1.40941e-18	6.76183e-17	31.5054
FAT3	mRNA	UP	1.24263	-2.21943	7.41295	8.38592e-13	2.4654e-11	18.5011
TLL1	mRNA	UP	1.24216	-2.61804	7.91715	2.81956e-14	9.57683e-13	21.8202
GRID1	mRNA	UP	1.24099	-0.0762814	4.5184	8.37827e-06	8.82841e-05	2.80322
AKT3	mRNA	UP	1.2403	2.51882	11.4259	4.00891e-26	3.82465e-24	48.5088
BMP6	mRNA	UP	1.24023	-0.496518	7.11151	5.90868e-12	1.58689e-10	16.5325
GSDMA	mRNA	UP	1.23986	-2.71222	6.66292	9.67423e-11	2.26574e-09	13.891
CTB-41I6.2	lncRNA	UP	1.23953	-4.2467	9.66049	7.52493e-20	4.03081e-18	34.3847
IGKV6D-21	undefined	UP	1.23929	-5.32715	6.95294	1.61182e-11	4.12218e-10	15.518
C3orf52	mRNA	UP	1.23908	-2.2948	5.04434	7.12481e-07	9.48247e-06	5.28021
FCN1	mRNA	UP	1.2389	0.888053	8.38402	1.06518e-15	4.0943e-14	24.9057
FHOD3	mRNA	UP	1.23836	-0.966696	4.57426	6.51664e-06	7.04606e-05	3.10064
IL10RA	mRNA	UP	1.23793	3.26636	11.8473	1.07059e-27	1.15971e-25	52.0638
RP11-1220K2.2	mRNA	UP	1.23779	-3.15966	3.91478	0.000107595	0.000837846	0.541799
CADM3-AS1	lncRNA	UP	1.23739	-5.2329	8.13875	6.04878e-15	2.17335e-13	23.2474
LILRA1	mRNA	UP	1.23716	-1.29209	10.6803	2.0855e-23	1.53358e-21	42.4226
PTPN7	mRNA	UP	1.23664	1.4388	9.45134	3.81104e-19	1.9366e-17	32.6869
CYSLTR1	mRNA	UP	1.23659	-0.296051	13.3953	1.13151e-33	2.17383e-31	65.7231
RP11-328N19.1	lncRNA	DOWN	-1.23641	-2.60654	-4.47777	1.00426e-05	0.00010356	2.76718
KIF26B	mRNA	UP	1.23597	0.497858	5.87697	9.28201e-09	1.68378e-07	9.31273
ID3	mRNA	UP	1.2355	3.92673	13.8268	2.19304e-35	5.24774e-33	69.5931
TMEM71	mRNA	UP	1.23498	-1.10524	14.0994	1.78123e-36	4.81485e-34	72.0638
HEG1	mRNA	UP	1.23442	4.48692	15.4181	7.85227e-42	4.02167e-39	84.3158
GUCY1B3	mRNA	UP	1.23431	2.29218	11.9807	3.36098e-28	3.84026e-26	53.2486
TRAV8-3	undefined	UP	1.23399	-4.5883	8.02194	1.36656e-14	4.73808e-13	22.5154
GJA4	mRNA	UP	1.23326	3.34885	12.8457	1.61208e-31	2.49007e-29	60.7826
AC144831.1	lncRNA	UP	1.23286	-2.51097	8.06303	1.02687e-14	3.58587e-13	22.8052
VEGFC	mRNA	UP	1.23227	1.88278	15.5211	2.963e-42	1.57274e-39	85.3043
ARHGAP31	mRNA	UP	1.23217	2.72545	15.1813	7.32989e-41	3.42376e-38	82.1285
PPP1R16B	mRNA	UP	1.23143	1.82278	11.6129	8.09201e-27	8.18836e-25	50.1162
WIPF3	mRNA	UP	1.23138	0.80437	5.03894	7.31568e-07	9.70113e-06	5.07373
NAV1	mRNA	UP	1.23134	2.58991	15.2238	4.91368e-41	2.33248e-38	82.5255
RP4-583P15.16	lncRNA	DOWN	-1.23123	-1.7206	-6.98769	1.29539e-11	3.35405e-10	15.8189
AC093850.2	lncRNA	UP	1.23074	-3.79989	7.20467	3.25195e-12	8.99439e-11	17.1994
GNGT1	mRNA	DOWN	-1.22987	-4.6227	-4.61301	5.46627e-06	6.0094e-05	3.32705
EYA2	mRNA	UP	1.22963	-1.43155	5.93393	6.76789e-09	1.25168e-07	9.72948
WDR17	mRNA	UP	1.22906	-4.02947	8.58636	2.47842e-16	9.97985e-15	26.4531
TRGC2	undefined	UP	1.22897	-1.2165	7.34754	1.28733e-12	3.70081e-11	18.0513
IFI16	mRNA	UP	1.2287	4.02783	11.7836	1.85831e-27	1.97275e-25	51.4795
RGMA	mRNA	UP	1.22868	-0.54847	9.32627	9.95309e-19	4.84276e-17	31.8176
RP11-532F6.3	lncRNA	UP	1.22823	-2.36043	9.6533	7.95944e-20	4.25575e-18	34.3276
GRHL2	mRNA	UP	1.22767	-3.11216	4.41592	1.31981e-05	0.000132178	2.52039
TCHH	mRNA	UP	1.22752	-2.98571	7.88305	3.5641e-14	1.19665e-12	21.5963
RP11-291B21.2	lncRNA	UP	1.2273	-3.7185	6.2196	1.33958e-09	2.70076e-08	11.3526
RP11-231P20.2	undefined	DOWN	-1.22711	1.38983	-5.56886	4.91756e-08	8.04939e-07	7.63522
SLCO3A1	mRNA	UP	1.22703	3.10645	11.3382	8.45061e-26	7.79472e-24	47.745
AC011899.9	lncRNA	UP	1.22677	-0.831012	9.54321	1.8736e-19	9.69469e-18	33.4658
C2CD4A	mRNA	UP	1.22658	0.14495	4.28752	2.30431e-05	0.000217634	1.82529
LLNLR-470E3.1	lncRNA	UP	1.22652	-3.59125	6.21678	1.36157e-09	2.7432e-08	11.3372
MTUS2	mRNA	UP	1.22607	-3.26104	4.78738	2.44163e-06	2.89461e-05	4.12747
VNN1	mRNA	UP	1.22562	5.2613	4.34644	1.78732e-05	0.000173148	1.62689
CCDC89	mRNA	UP	1.22502	-4.65608	9.40974	5.24892e-19	2.62647e-17	32.4725
IL24	mRNA	UP	1.22435	-1.31812	9.11083	5.10853e-18	2.35045e-16	30.2305
COL17A1	mRNA	UP	1.22381	-2.40947	6.85479	2.97472e-11	7.36889e-10	15.0302
IPCEF1	mRNA	UP	1.22368	-0.476027	10.2021	1.02706e-21	6.4759e-20	38.5787
CD248	mRNA	UP	1.22344	3.18939	12.6224	1.18376e-30	1.68166e-28	58.8122
ARHGAP9	mRNA	UP	1.22299	1.79373	10.7605	1.07476e-23	8.08657e-22	43.0092
CASQ2	mRNA	UP	1.22281	-0.61442	7.16112	4.30209e-12	1.17322e-10	16.8479
C1QA	mRNA	UP	1.2228	6.14244	9.47878	3.08404e-19	1.57677e-17	32.5757
KCNN2	mRNA	UP	1.22273	-1.00007	6.22345	1.31013e-09	2.64686e-08	11.3001
TRAV19	undefined	UP	1.22272	-4.36598	7.33451	1.40159e-12	4.00168e-11	18.0075
FAM183A	mRNA	DOWN	-1.22272	-3.89084	-4.8987	1.4412e-06	1.80574e-05	4.63197
VIPR2	mRNA	UP	1.22239	-3.93472	6.13356	2.19541e-09	4.31739e-08	10.873
TPPP3	mRNA	UP	1.2214	1.86506	9.5445	1.85489e-19	9.62681e-18	33.3761
CHST1	mRNA	UP	1.22113	1.25272	8.53914	3.48995e-16	1.39091e-14	25.9831
HMCN2	mRNA	UP	1.22035	1.34714	4.76022	2.77253e-06	3.2493e-05	3.75427
CLEC2B	mRNA	UP	1.22011	1.95308	12.777	2.98177e-31	4.46402e-29	60.2132
ARHGAP23	mRNA	UP	1.21983	2.92484	14.5101	3.94495e-38	1.3549e-35	75.8902
KLF2	mRNA	UP	1.21953	2.98559	12.8559	1.47182e-31	2.27945e-29	60.8855
RP11-752L20.3	undefined	UP	1.21944	-2.40586	10.236	7.81107e-22	5.0062e-20	38.8655
PCDHB4	mRNA	UP	1.21936	-1.21728	8.40917	8.89725e-16	3.43801e-14	25.1686
GAS6	mRNA	UP	1.21911	5.37504	10.2386	7.65114e-22	4.90909e-20	38.5789
SIRPB1	mRNA	UP	1.21809	-1.2238	8.18393	4.40424e-15	1.60518e-13	23.6024
EHD3	mRNA	UP	1.21803	1.95908	12.1437	8.09629e-29	9.68685e-27	54.667
DSCAML1	mRNA	UP	1.21781	-2.60556	4.85012	1.81617e-06	2.21843e-05	4.39557
GPR1	mRNA	UP	1.21767	-4.06479	6.29189	8.80886e-10	1.8219e-08	11.7548
PDCD1	mRNA	UP	1.21755	-0.490425	5.6226	3.69538e-08	6.16993e-07	8.03848
FAM129C	mRNA	UP	1.21728	-2.44615	7.71528	1.11729e-13	3.59226e-12	20.4727
PRSS16	mRNA	UP	1.21682	-3.10041	3.80254	0.000167303	0.00123281	0.127519
CTBP2	mRNA	UP	1.2164	2.32949	9.77949	2.9626e-20	1.65687e-18	35.162
RP4-541C22.5	lncRNA	UP	1.21624	-4.74743	5.92583	7.07974e-09	1.30688e-07	9.69355
TREML2	mRNA	UP	1.21561	-3.86717	7.08681	6.91594e-12	1.84553e-10	16.4645
CTAG2	mRNA	DOWN	-1.21559	-3.22388	-2.80816	0.00524494	0.0233537	-3.03701
RP11-150O12.3	lncRNA	DOWN	-1.21499	-2.54199	-4.02535	6.89392e-05	0.000568204	0.944071
PFKFB3	mRNA	UP	1.21478	3.94342	7.77718	7.3441e-14	2.39152e-12	20.5456
NOS3	mRNA	UP	1.21455	2.50546	13.2993	2.70611e-33	4.95303e-31	64.8585
LDB2	mRNA	UP	1.21435	3.05138	12.5408	2.44356e-30	3.36491e-28	58.099
SLC22A11	mRNA	DOWN	-1.21433	0.848004	-3.02756	0.00263697	0.0131583	-2.65677
RIPK3	mRNA	UP	1.21428	-0.0453214	11.3298	9.07913e-26	8.34808e-24	47.7677
CHI3L2	mRNA	UP	1.21417	-1.83514	6.33166	6.98379e-10	1.46974e-08	11.9468
KIAA0226L	mRNA	UP	1.21379	-0.104047	9.79734	2.57447e-20	1.44674e-18	35.3994
SYTL2	mRNA	UP	1.21314	1.80602	11.963	3.9206e-28	4.43628e-26	53.1106
TFPI2	mRNA	UP	1.21312	-0.224635	6.9772	1.38388e-11	3.56642e-10	15.6882
CLEC14A	mRNA	UP	1.21305	3.8223	13.8055	2.66818e-35	6.35866e-33	69.4021
RGSL1	mRNA	DOWN	-1.21179	-2.71131	-3.49282	0.000535377	0.00340402	-0.965037
CH17-360D5.2	lncRNA	UP	1.21176	-2.79214	4.20751	3.23885e-05	0.00029369	1.66358
RP11-51F16.1	undefined	UP	1.21143	-1.18484	10.3842	2.35458e-22	1.5587e-20	40.0378
PRAM1	mRNA	UP	1.21132	-0.406674	11.3858	5.63884e-26	5.30169e-24	48.2402
GVINP1	undefined	UP	1.21127	0.122662	10.4525	1.35027e-22	9.16725e-21	40.5641
TIFAB	mRNA	UP	1.21092	-2.4477	6.86092	2.86346e-11	7.11442e-10	15.0682
C6orf132	mRNA	UP	1.21071	-0.752688	4.38373	1.51964e-05	0.000149801	2.2821
VIM	mRNA	UP	1.21042	7.55033	16.8708	7.62539e-48	8.56199e-45	97.9453
SPIRE1	mRNA	UP	1.21019	1.05742	7.06121	8.13789e-12	2.16074e-10	16.1319
GIMAP1	mRNA	UP	1.20991	2.08859	14.893	1.10115e-39	4.43398e-37	79.4429
TDRD9	mRNA	UP	1.20989	-2.99897	5.7856	1.53311e-08	2.69619e-07	8.99154
FAM171B	mRNA	UP	1.20934	0.136497	9.93139	8.92877e-21	5.23944e-19	36.4349
GNG4	mRNA	DOWN	-1.20929	-0.383867	-3.16223	0.00169408	0.00905281	-2.15569
RP11-13P5.2	lncRNA	UP	1.20855	-5.24341	8.45456	6.42376e-16	2.50879e-14	25.4464
ITGB2	mRNA	UP	1.20811	4.81381	10.9017	3.32597e-24	2.6493e-22	44.0076
LAIR1	mRNA	UP	1.20739	2.85281	10.5177	7.92789e-23	5.50399e-21	40.9866
TRBV30	undefined	UP	1.20738	-4.45338	6.81317	3.84991e-11	9.44076e-10	14.7772
TOX	mRNA	UP	1.2071	-0.184153	5.47698	7.97496e-08	1.2612e-06	7.2768
HS3ST3A1	mRNA	UP	1.20703	-2.70344	6.8078	3.97986e-11	9.75125e-10	14.754
LGALS2	mRNA	UP	1.20591	0.389934	6.76987	5.02855e-11	1.21173e-09	14.3948
PIWIL4	mRNA	UP	1.20586	-0.39445	7.1754	3.92547e-12	1.07402e-10	16.9266
RP11-366M4.11	undefined	UP	1.20584	-3.89212	7.44736	6.68596e-13	1.97858e-11	18.7396
MILR1	mRNA	UP	1.20533	0.153215	12.4399	5.9736e-30	7.94488e-28	57.2672
PCDH17	mRNA	UP	1.20513	2.33731	12.8752	1.23854e-31	1.95445e-29	61.0747
HNRNPA1P21	undefined	UP	1.20508	-2.36505	7.07624	7.39696e-12	1.96849e-10	16.3833
CXCL5	mRNA	UP	1.20472	-2.17446	3.35926	0.000862247	0.00511438	-1.4267
HENMT1	mRNA	UP	1.20444	0.292322	7.70201	1.22212e-13	3.90776e-12	20.2845
TCEAL7	mRNA	UP	1.20388	-1.69463	10.9922	1.56275e-24	1.28444e-22	44.9716
CTD-3035K23.7	lncRNA	UP	1.20371	-4.42367	8.2075	3.73033e-15	1.36952e-13	23.7936
STAC	mRNA	UP	1.20323	-2.23689	5.20932	3.14404e-07	4.46102e-06	6.06268
RAB36	mRNA	UP	1.20323	-1.34323	6.80368	4.08247e-11	9.96917e-10	14.6868
CTD-2020K17.1	lncRNA	UP	1.20321	-0.737637	8.13827	6.06939e-15	2.17942e-13	23.2717
HLA-DPB2	undefined	UP	1.20295	-1.57112	5.2951	2.03779e-07	2.99624e-06	6.45112
PLCB2	mRNA	UP	1.20282	2.49759	13.1133	1.45435e-32	2.46131e-30	63.1926
TRAV21	undefined	UP	1.20259	-4.52191	7.51403	4.30149e-13	1.30198e-11	19.1522
NKAPL	mRNA	UP	1.20229	-2.77831	6.92548	1.91439e-11	4.85557e-10	15.4669
FCGR3A	mRNA	UP	1.20144	4.1212	9.12399	4.62576e-18	2.13505e-16	30.0636
FCRL3	mRNA	UP	1.2007	-1.76507	5.75984	1.76409e-08	3.07187e-07	8.81802
PIP5K1B	mRNA	UP	1.20055	-1.85274	7.40721	8.70824e-13	2.55501e-11	18.4544
TRERF1	mRNA	UP	1.20034	0.827647	12.1902	5.38693e-29	6.55264e-27	55.0916
AC006129.2	lncRNA	UP	1.20012	-1.73816	8.78433	5.82371e-17	2.47114e-15	27.8528
RP11-676J12.7	lncRNA	UP	1.19994	-3.00204	4.5149	8.51043e-06	8.9612e-05	2.93434
FILIP1L	mRNA	UP	1.19986	3.12102	11.2268	2.17126e-25	1.93547e-23	46.8102
PAGE2B	mRNA	DOWN	-1.1997	-4.33571	-4.09074	5.27324e-05	0.000449473	1.20068
IKZF3	mRNA	UP	1.19964	1.71135	8.19237	4.14997e-15	1.5163e-13	23.5238
TRAV17	undefined	UP	1.19932	-4.61115	7.57321	2.9012e-13	8.93891e-12	19.5311
UNC5B	mRNA	UP	1.19922	3.22509	10.231	8.13292e-22	5.18402e-20	38.6646
SYNGR3	mRNA	UP	1.19905	-2.1302	5.90763	7.83285e-09	1.43771e-07	9.6166
OMG	mRNA	UP	1.19862	-3.20488	7.82216	5.40627e-14	1.78135e-12	21.1918
GIMAP4	mRNA	UP	1.19828	3.76344	15.6842	6.32079e-43	3.65398e-40	86.8354
TRAV3	undefined	UP	1.19773	-4.52969	7.36912	1.11793e-12	3.2345e-11	18.2207
TUBB3	mRNA	UP	1.19765	-3.82884	7.07648	7.38554e-12	1.96634e-10	16.4012
PRODH2	mRNA	DOWN	-1.19761	5.3875	-4.91345	1.343e-06	1.6936e-05	4.09612
MAB21L2	mRNA	UP	1.1974	-0.911388	4.43771	1.19913e-05	0.000121193	2.51706
LRCH2	mRNA	UP	1.19719	-1.50673	8.79414	5.41739e-17	2.30711e-15	27.9188
MRC1	mRNA	UP	1.19712	3.45533	7.2544	2.35888e-12	6.6025e-11	17.1768
CTA-293F17.1	lncRNA	UP	1.19704	-4.17712	5.45799	8.80615e-08	1.38068e-06	7.30435
PPP1R14A	mRNA	UP	1.19691	1.73427	10.78	9.14794e-24	6.9547e-22	43.1706
TREM1	mRNA	UP	1.19674	-1.6781	5.7259	2.12088e-08	3.64855e-07	8.63642
MPEG1	mRNA	UP	1.19609	4.06513	11.8236	1.31554e-27	1.40937e-25	51.8198
CCR1	mRNA	UP	1.1959	1.55473	10.3551	2.98066e-22	1.95981e-20	39.7374
RYR1	mRNA	UP	1.1958	-0.632901	7.96439	2.03572e-14	6.959e-13	22.0825
KIAA1211L	mRNA	UP	1.19567	0.866678	11.6142	8.00262e-27	8.12607e-25	50.1509
SYTL3	mRNA	UP	1.19531	-0.134481	10.8223	6.43985e-24	4.98018e-22	43.5678
SELL	mRNA	UP	1.19504	1.55877	9.67793	6.56663e-20	3.54022e-18	34.4146
FCRLA	mRNA	UP	1.19468	-2.04296	4.91969	1.30336e-06	1.64825e-05	4.69225
BIN2	mRNA	UP	1.19456	1.6405	11.9757	3.51257e-28	3.99005e-26	53.2234
ITGA8	mRNA	UP	1.19452	0.412519	10.0257	4.21922e-21	2.52405e-19	37.1648
TSPAN18	mRNA	UP	1.19436	3.03073	12.6905	6.45338e-31	9.30354e-29	59.4191
CCND2	mRNA	UP	1.19365	2.65082	11.4002	4.98784e-26	4.70476e-24	48.2871
TGFA	mRNA	UP	1.1936	0.952784	5.87157	9.56294e-09	1.72971e-07	9.25255
SAMD9L	mRNA	UP	1.19265	2.44913	10.299	4.69638e-22	3.04337e-20	39.2486
IGHV1OR15-2	undefined	UP	1.19247	-5.20973	6.03685	3.80131e-09	7.30241e-08	10.2215
LINC00861	lncRNA	UP	1.1915	-0.791392	7.95966	2.10335e-14	7.18177e-13	22.0568
KCNF1	mRNA	UP	1.19116	-1.99519	4.1397	4.30435e-05	0.000377015	1.36525
FLI1	mRNA	UP	1.19102	2.84741	16.9634	3.13249e-48	3.73259e-45	98.9607
PRDM9	mRNA	DOWN	-1.19081	-4.48944	-5.9542	6.04488e-09	1.12593e-07	9.87575
CERKL	mRNA	UP	1.1906	1.35843	12.5448	2.3582e-30	3.25504e-28	58.1773
RAB9B	mRNA	UP	1.18982	-2.67277	7.76495	7.98054e-14	2.58867e-12	20.8053
GAB3	mRNA	UP	1.18971	0.638097	14.7542	4.04105e-39	1.51247e-36	78.1349
TRAV8-4	undefined	UP	1.18942	-4.6598	7.71651	1.10803e-13	3.56445e-12	20.4671
REG1A	mRNA	DOWN	-1.18882	-1.57761	-2.40095	0.0168421	0.0607348	-4.13884
ANKRD22	mRNA	UP	1.18871	-1.12593	4.55956	6.96375e-06	7.47137e-05	3.04692
CD300A	mRNA	UP	1.18869	1.83405	11.5238	1.73649e-26	1.70975e-24	49.3608
GPR82	mRNA	UP	1.18833	-2.7076	8.20745	3.73183e-15	1.36952e-13	23.7975
RP11-19D2.1	lncRNA	DOWN	-1.1883	-0.66855	-4.61998	5.29541e-06	5.84025e-05	3.28054
KCNJ12	mRNA	UP	1.18729	-1.74603	9.42965	4.50373e-19	2.27671e-17	32.6211
AC144831.3	lncRNA	UP	1.18706	-4.07204	7.64414	1.80449e-13	5.66751e-12	20.0143
LDOC1	mRNA	UP	1.18672	1.00435	6.5794	1.60381e-10	3.65931e-09	13.2251
C14orf180	mRNA	UP	1.18668	-4.32995	4.76342	2.73143e-06	3.20563e-05	4.00733
CLECL1	mRNA	UP	1.18645	-2.48637	7.66873	1.52946e-13	4.83228e-12	20.1671
MAGEB17	mRNA	DOWN	-1.18643	-2.86012	-3.65945	0.000289227	0.00198765	-0.388342
NMUR1	mRNA	UP	1.18604	-1.20816	9.72486	4.54856e-20	2.47509e-18	34.8641
EPB41L4A-AS2	lncRNA	UP	1.18598	-1.86561	9.32045	1.04061e-18	5.04633e-17	31.8011
CYP26A1	mRNA	UP	1.18533	-1.47068	4.21289	3.16616e-05	0.000288128	1.62894
RP11-35N6.1	mRNA	DOWN	-1.18479	3.21377	-6.16532	1.8306e-09	3.63055e-08	10.6902
FAM150A	mRNA	UP	1.18451	-5.0628	5.79195	1.48085e-08	2.609e-07	8.93068
EMR4P	undefined	UP	1.18433	-2.83032	7.58278	2.72166e-13	8.42127e-12	19.6107
TRAV26-1	undefined	UP	1.18366	-4.80539	8.19416	4.09806e-15	1.49921e-13	23.6817
NUDT11	mRNA	UP	1.18361	-4.05154	6.12836	2.26165e-09	4.44167e-08	10.8429
APOBEC3H	mRNA	UP	1.18241	-1.56718	8.91429	2.22541e-17	9.77691e-16	28.7924
PSTPIP1	mRNA	UP	1.18221	0.927641	8.80885	4.86043e-17	2.07597e-15	27.9379
LTK	mRNA	UP	1.18197	-0.805378	6.98598	1.30947e-11	3.386e-10	15.771
FUT7	mRNA	UP	1.18188	-2.81756	7.07522	7.44488e-12	1.97944e-10	16.3866
CD70	mRNA	UP	1.1816	-2.82455	6.54087	2.02176e-10	4.5577e-09	13.1779
FMNL1	mRNA	UP	1.18128	3.00729	11.4187	4.2608e-26	4.05833e-24	48.4274
FXYD2	mRNA	UP	1.18119	0.269572	3.05856	0.00238491	0.0121032	-2.51905
WIPF1	mRNA	UP	1.18117	3.75857	12.8672	1.32963e-31	2.08131e-29	60.9572
PSPHP1	undefined	DOWN	-1.18086	-0.210232	-2.53057	0.0117987	0.0456038	-3.91997
SPNS3	mRNA	UP	1.1802	-0.7656	7.74017	9.4408e-14	3.04541e-12	20.5865
ADCY7	mRNA	UP	1.17971	0.397403	8.25639	2.64091e-15	9.82132e-14	24.0386
LINC01550	lncRNA	UP	1.17949	-3.33452	6.31875	7.53132e-10	1.57553e-08	11.9101
GPSM3	mRNA	UP	1.17932	3.04638	13.5051	4.16505e-34	8.40745e-32	66.7002
LINGO3	mRNA	UP	1.17929	-4.13638	8.49286	4.87528e-16	1.91944e-14	25.7904
TMC8	mRNA	UP	1.17906	2.36394	10.5372	6.76021e-23	4.71012e-21	41.1679
TRBV6-1	undefined	UP	1.17894	-4.27752	7.19806	3.39328e-12	9.34985e-11	17.1498
PHOSPHO1	mRNA	UP	1.17867	-2.67392	10.2219	8.75288e-22	5.56098e-20	38.7541
RERG	mRNA	UP	1.17864	0.652979	8.67261	1.32212e-16	5.4516e-15	26.9672
FAM198B	mRNA	UP	1.17827	3.42553	12.744	4.00561e-31	5.9209e-29	59.8772
CD3D	mRNA	UP	1.17808	1.17324	7.10773	6.05316e-12	1.6242e-10	16.4139
LANCL3	mRNA	UP	1.17777	-3.9334	8.5762	2.66809e-16	1.07288e-14	26.3819
PCDHAC2	mRNA	UP	1.17773	-3.20894	4.50195	9.0174e-06	9.42702e-05	2.8839
C19orf35	mRNA	UP	1.17738	-2.72892	10.1803	1.22322e-21	7.65491e-20	38.4256
DSCR8	mRNA	DOWN	-1.17668	-3.70893	-3.3234	0.000977441	0.00568821	-1.50437
PTPRE	mRNA	UP	1.17667	2.29393	10.8467	5.25949e-24	4.10543e-22	43.695
HCN4	mRNA	UP	1.17651	-4.43047	5.35063	1.53438e-07	2.31552e-06	6.76012
RP11-187O7.3	lncRNA	UP	1.17613	-3.78217	8.70327	1.05642e-16	4.39014e-15	27.2889
SHROOM4	mRNA	UP	1.17598	1.46304	12.7926	2.59474e-31	3.90462e-29	60.3588
CD300LB	mRNA	UP	1.17483	-1.40571	6.88861	2.41025e-11	6.03462e-10	15.2024
KIT	mRNA	UP	1.17482	0.200612	8.24986	2.76594e-15	1.02732e-13	24.0025
MAML2	mRNA	UP	1.17437	1.79113	11.043	1.02133e-24	8.53112e-23	45.3347
PCDHB15	mRNA	UP	1.17428	-0.523866	8.64793	1.58321e-16	6.47332e-15	26.8389
SLC4A10	mRNA	UP	1.17425	-3.31766	6.77251	4.94765e-11	1.19273e-09	14.5515
DND1P1	undefined	UP	1.17417	-3.78535	5.57785	4.68874e-08	7.70942e-07	7.91986
ANKRD1	mRNA	UP	1.17394	-0.574932	4.31666	2.03298e-05	0.000194557	1.99431
ARHGEF10	mRNA	UP	1.17288	1.67954	11.0884	6.97405e-25	5.93577e-23	45.7155
JAKMIP1	mRNA	UP	1.17286	-1.80275	7.4603	6.13883e-13	1.82778e-11	18.7941
LINC00900	lncRNA	UP	1.17268	-2.51033	8.35389	1.32091e-15	5.04079e-14	24.8103
CNRIP1	mRNA	UP	1.17258	1.35448	15.6055	1.33304e-42	7.41262e-40	86.0847
MYOM3	mRNA	UP	1.17236	-2.15928	7.31773	1.56367e-12	4.44922e-11	17.8922
HTRA4	mRNA	UP	1.172	-3.51331	5.93629	6.67957e-09	1.23692e-07	9.79974
LMTK3	mRNA	UP	1.17151	-0.827751	4.57914	6.37429e-06	6.90878e-05	3.11331
PRKX	mRNA	UP	1.17129	2.15795	8.79443	5.40592e-17	2.30391e-15	27.7677
RP11-283I3.4	lncRNA	DOWN	-1.17086	-2.47882	-4.55731	7.03482e-06	7.53241e-05	3.1014
MYO1A	mRNA	DOWN	-1.1708	0.258276	-5.23437	2.77168e-07	3.97616e-06	6.0467
RP11-219E7.1	lncRNA	UP	1.17072	-3.72585	8.77571	6.20558e-17	2.62745e-15	27.8096
TRBV4-1	undefined	UP	1.17064	-4.64658	6.90292	2.20433e-11	5.57161e-10	15.3076
TRAF3IP3	mRNA	UP	1.17063	0.882203	10.3385	3.41287e-22	2.23143e-20	39.6283
PLEK	mRNA	UP	1.17018	2.77314	8.88424	2.78199e-17	1.20947e-15	28.385
CCDC74A	mRNA	UP	1.16987	-0.994174	7.61491	2.19532e-13	6.86178e-12	19.7705
TRGV10	undefined	UP	1.16967	-3.76637	7.51324	4.32411e-13	1.30814e-11	19.1653
CD44	mRNA	UP	1.16961	4.75538	7.37596	1.06899e-12	3.10369e-11	17.8465
AC007750.5	lncRNA	UP	1.16946	-4.46393	7.51045	4.40502e-13	1.33193e-11	19.1328
RAB3C	mRNA	UP	1.16944	-1.0671	3.75402	0.000201812	0.00145059	-0.137462
OSBPL5	mRNA	UP	1.16942	1.92432	11.4612	2.96572e-26	2.86214e-24	48.8286
ATP8A2	mRNA	UP	1.16925	-2.62139	6.35737	6.00681e-10	1.27395e-08	12.1174
NCF2	mRNA	UP	1.16911	2.69515	8.88506	2.76504e-17	1.203e-15	28.3959
SLITRK6	mRNA	UP	1.16889	-4.88818	6.27054	9.97364e-10	2.04686e-08	11.5775
ATP1A3	mRNA	UP	1.16878	-2.49073	6.60244	1.39573e-10	3.2071e-09	13.5302
BICC1	mRNA	UP	1.16833	2.59438	4.41267	1.3388e-05	0.000133804	2.14782
JPH1	mRNA	UP	1.16811	-1.21373	4.53244	7.86726e-06	8.32601e-05	2.93585
LINC00839	lncRNA	UP	1.16761	-2.09924	7.427	7.64568e-13	2.25345e-11	18.5883
HLA-DRB6	undefined	UP	1.16739	2.94055	5.97803	5.29085e-09	9.94902e-08	9.67871
ENO1-AS1	lncRNA	DOWN	-1.16731	-3.58566	-7.80372	6.13045e-14	2.01089e-12	21.0712
KRT80	mRNA	UP	1.16669	-0.618138	4.05541	6.09749e-05	0.000510341	0.958048
CDK15	mRNA	UP	1.16667	-4.7962	7.1132	5.84547e-12	1.57064e-10	16.5846
WNK2	mRNA	UP	1.16607	0.59731	3.31134	0.00101927	0.00589803	-1.7642
XIRP1	mRNA	UP	1.166	-3.84575	7.18502	3.69012e-12	1.01295e-10	17.0764
AC005083.1	lncRNA	UP	1.16595	-3.19254	5.65532	3.10208e-08	5.21813e-07	8.3153
SEMA5A	mRNA	UP	1.16588	3.09768	8.07116	9.70304e-15	3.39851e-13	22.599
FREM2	mRNA	UP	1.16586	-2.32966	3.17878	0.00160266	0.00864668	-1.98959
MGAM	mRNA	UP	1.16582	-2.05219	4.25975	2.59487e-05	0.000241946	1.84603
ROR1	mRNA	UP	1.1658	-0.699851	5.24101	2.68049e-07	3.85958e-06	6.14063
GPRIN2	mRNA	UP	1.1656	-4.326	4.48588	9.68695e-06	0.000100568	2.80432
FAM228A	mRNA	UP	1.16527	-3.99692	7.24424	2.51918e-12	7.02759e-11	17.4463
CAMKK1	mRNA	UP	1.16438	0.407839	13.13	1.25087e-32	2.13551e-30	63.3601
ERG	mRNA	UP	1.16385	2.54345	14.1711	9.1801e-37	2.56459e-34	72.7749
DPEP2	mRNA	UP	1.16356	0.346448	13.4426	7.3564e-34	1.44619e-31	66.1587
RP11-328J2.1	lncRNA	DOWN	-1.16281	-2.97152	-3.19374	0.00152403	0.0082891	-1.92078
CCL13	mRNA	UP	1.16246	-2.58261	5.69848	2.4596e-08	4.1954e-07	8.526
KIAA1456	mRNA	UP	1.16234	-0.186419	4.9965	8.9963e-07	1.17299e-05	4.94473
TPTEP1	lncRNA	UP	1.16226	-3.00935	7.33626	1.38572e-12	3.96025e-11	18.0267
FERMT3	mRNA	UP	1.16189	3.39789	12.4911	3.79759e-30	5.14455e-28	57.6485
CPAMD8	mRNA	UP	1.16125	-0.064065	9.5598	1.64743e-19	8.61906e-18	33.5718
CDH6	mRNA	UP	1.1608	1.98838	7.04509	9.01396e-12	2.37821e-10	15.9705
GS1-309P15.2	undefined	DOWN	-1.1595	-3.72979	-2.98121	0.0030598	0.0149101	-2.54682
RP5-1031D4.3	undefined	UP	1.15945	-3.4377	6.7326	6.32196e-11	1.50908e-09	14.3144
RP11-554A11.4	lncRNA	UP	1.15924	-3.04816	4.83186	1.98019e-06	2.39841e-05	4.32439
GPR18	mRNA	UP	1.1586	-2.30178	8.0816	9.02152e-15	3.17696e-13	22.9282
PYGM	mRNA	UP	1.15812	-1.22292	10.4836	1.04791e-22	7.18129e-21	40.8343
OR51E1	mRNA	UP	1.15699	-1.29046	9.4926	2.77172e-19	1.41958e-17	33.0904
DOC2B	mRNA	UP	1.15666	0.958518	8.07559	9.40752e-15	3.30094e-13	22.7629
OSBPL10	mRNA	UP	1.15653	1.10096	8.61308	2.04084e-16	8.26341e-15	26.5184
LFNG	mRNA	UP	1.15616	2.02754	11.084	7.23777e-25	6.15126e-23	45.6663
ZEB2-AS1	lncRNA	UP	1.15598	-3.64013	9.55551	1.70319e-19	8.89483e-18	33.5858
KLHL29	mRNA	UP	1.15576	2.41749	6.73551	6.21021e-11	1.48544e-09	14.0529
ROBO2	mRNA	UP	1.15519	-1.92432	4.24466	2.76717e-05	0.000255725	1.77948
NTNG2	mRNA	UP	1.15513	-1.82969	7.40641	8.75426e-13	2.56465e-11	18.4487
GIMAP8	mRNA	UP	1.15512	2.98091	14.5696	2.265e-38	7.91896e-36	76.4396
CEACAM21	mRNA	UP	1.15503	-0.871412	9.06546	7.18792e-18	3.26854e-16	29.8846
NPSR1-AS1	lncRNA	DOWN	-1.15496	-2.65749	-3.60891	0.000349482	0.00234731	-0.570488
NPR3	mRNA	UP	1.15471	1.83363	5.79938	1.42188e-08	2.51345e-07	8.80396
GNG2	mRNA	UP	1.15464	2.22361	15.2279	4.72857e-41	2.26301e-38	82.5629
PIK3CD	mRNA	UP	1.15421	2.25223	10.7161	1.55115e-23	1.15225e-21	42.6277
FANK1	mRNA	UP	1.1541	-3.04847	7.34709	1.29113e-12	3.70941e-11	18.0962
FAM65C	mRNA	UP	1.15364	0.0119577	6.91592	2.03244e-11	5.14828e-10	15.3002
LINC00996	lncRNA	UP	1.1536	-2.37572	8.29312	2.03567e-15	7.63368e-14	24.3852
MALL	mRNA	UP	1.1534	-1.89674	6.62068	1.24995e-10	2.88919e-09	13.6196
HS3ST2	mRNA	UP	1.15325	-0.0131302	7.54913	3.40641e-13	1.04131e-11	19.2967
LRFN4	mRNA	UP	1.15313	0.427713	8.55945	3.01277e-16	1.20401e-14	26.1684
TRG-AS1	lncRNA	UP	1.15157	-1.06425	9.90229	1.12445e-20	6.5522e-19	36.2352
CDC42EP3	mRNA	UP	1.15138	2.70769	13.2599	3.86506e-33	6.98666e-31	64.5005
TDO2	mRNA	UP	1.15079	6.08324	4.29182	2.26219e-05	0.000213968	1.31708
RNF182	mRNA	UP	1.15064	-4.61557	7.13309	5.14785e-12	1.39281e-10	16.7283
FLJ39080	lncRNA	DOWN	-1.14946	-4.19458	-5.08569	5.81555e-07	7.86912e-06	5.49445
PGF	mRNA	UP	1.1492	2.48361	10.1077	2.19137e-21	1.34399e-19	37.7252
TRAV2	undefined	UP	1.14861	-4.70896	7.60976	2.27246e-13	7.08394e-12	19.7626
FBLN1	mRNA	UP	1.14767	4.27316	5.92307	7.18944e-09	1.32587e-07	9.26765
CADPS	mRNA	UP	1.14765	-3.41515	4.16479	3.87611e-05	0.000343995	1.50639
ARHGEF17	mRNA	UP	1.14742	3.53614	11.3169	1.01246e-25	9.28011e-24	47.5445
RP11-480I12.7	lncRNA	DOWN	-1.14721	-0.452934	-6.69169	8.11886e-11	1.91684e-09	13.9759
SEMA3D	mRNA	UP	1.14704	-1.21753	6.07004	3.15094e-09	6.11412e-08	10.4599
RFX6	mRNA	DOWN	-1.14703	-4.60656	-4.97514	9.978e-07	1.29062e-05	4.9525
GRAP2	mRNA	UP	1.14679	0.369216	7.37185	1.09815e-12	3.17886e-11	18.1312
LTBP1	mRNA	UP	1.14672	3.71161	8.05376	1.09531e-14	3.81801e-13	22.4349
GALNT7	mRNA	UP	1.14659	0.780277	7.72579	1.04063e-13	3.35502e-12	20.4154
GUCY1A2	mRNA	UP	1.1461	1.58556	10.5058	8.73479e-23	6.0498e-21	40.9479
C2orf91	mRNA	UP	1.14607	-4.79494	7.68005	1.41727e-13	4.49729e-12	20.2165
FBN2	mRNA	UP	1.14581	-2.43455	6.97423	1.40997e-11	3.62502e-10	15.7573
CTD-2525P14.5	undefined	UP	1.14531	-4.85084	8.11147	7.32207e-15	2.60679e-13	23.1109
SERTAD4	mRNA	UP	1.14531	-1.91831	5.48882	7.49576e-08	1.19284e-06	7.42917
SPI1	mRNA	UP	1.14509	3.10073	11.4639	2.89767e-26	2.80574e-24	48.8048
STON1	mRNA	UP	1.14383	0.806457	9.91226	1.03909e-20	6.07299e-19	36.2632
PI3	mRNA	UP	1.14382	-1.5455	3.61257	0.000344755	0.00232117	-0.608719
EVC	mRNA	UP	1.14361	1.57519	4.55852	6.99664e-06	7.4984e-05	2.85059
NFATC1	mRNA	UP	1.14327	2.04579	10.4331	1.58124e-22	1.06241e-20	40.3427
P2RY6	mRNA	UP	1.14312	0.34172	7.49566	4.85877e-13	1.46307e-11	18.9305
RASAL3	mRNA	UP	1.14247	2.27432	12.5746	1.80937e-30	2.52737e-28	58.4207
TRBV3-1	undefined	UP	1.14215	-4.27867	6.82175	3.65094e-11	8.97332e-10	14.8391
CBFA2T3	mRNA	UP	1.14212	0.883315	8.92769	2.01418e-17	8.88233e-16	28.8064
GZMA	mRNA	UP	1.14171	1.34261	7.9962	1.63363e-14	5.64061e-13	22.1995
FAM124B	mRNA	UP	1.14148	0.212836	7.18418	3.71029e-12	1.01801e-10	16.9496
ELANE	mRNA	UP	1.14147	-4.7057	6.97429	1.40942e-11	3.62502e-10	15.7396
PDE2A	mRNA	UP	1.14119	2.51609	9.26286	1.61462e-18	7.7336e-17	31.2069
GPR161	mRNA	UP	1.14076	0.816508	10.4727	1.14529e-22	7.81194e-21	40.7074
IL10	mRNA	UP	1.14074	-2.86399	7.53893	3.64568e-13	1.11154e-11	19.3263
SOX7	mRNA	UP	1.14065	1.14344	9.42035	4.83782e-19	2.43505e-17	32.4653
GLULP4	undefined	DOWN	-1.13997	-4.12008	-5.79764	1.43552e-08	2.5345e-07	9.05669
PRUNE2	mRNA	UP	1.13939	-0.376524	7.01356	1.10037e-11	2.87589e-10	15.9197
HSH2D	mRNA	UP	1.13925	0.944633	6.161	1.87652e-09	3.71404e-08	10.8343
DCHS1	mRNA	UP	1.13907	2.49139	12.0789	1.42792e-28	1.68769e-26	54.0893
FAM65B	mRNA	UP	1.13896	1.12748	9.1389	4.13332e-18	1.91382e-16	30.3534
ST8SIA1	mRNA	UP	1.13892	-1.5159	8.22886	3.20856e-15	1.18719e-13	23.9212
CD4	mRNA	UP	1.13876	4.98503	10.7444	1.22755e-23	9.16532e-22	42.7015
PALD1	mRNA	UP	1.13875	2.44204	13.7095	6.43603e-35	1.44531e-32	68.5643
HK1	mRNA	UP	1.13869	3.75583	11.3808	5.88279e-26	5.50446e-24	48.0705
FMN1	mRNA	UP	1.13862	-0.208409	6.94598	1.68373e-11	4.2948e-10	15.4959
TMEM158	mRNA	UP	1.13788	-1.07259	6.62736	1.20046e-10	2.78251e-09	13.6256
RP11-253E3.3	lncRNA	UP	1.13767	-1.51109	7.68786	1.34453e-13	4.27113e-12	20.268
SLC2A3	mRNA	UP	1.13765	3.02275	9.58008	1.40741e-19	7.39647e-18	33.5847
AL109763.2	lncRNA	DOWN	-1.13757	-4.67083	-4.02341	6.94869e-05	0.000572394	0.913956
RARB	mRNA	UP	1.13665	0.861433	9.72915	4.39834e-20	2.39781e-18	34.8393
C1orf162	mRNA	UP	1.13631	2.32864	11.6033	8.78452e-27	8.82791e-25	50.018
PINLYP	mRNA	UP	1.13624	-1.39951	10.5734	5.02115e-23	3.54498e-21	41.559
MYO1G	mRNA	UP	1.13591	1.53073	9.58354	1.3701e-19	7.21334e-18	33.6907
EBI3	mRNA	UP	1.13559	0.662864	9.16292	3.44712e-18	1.61014e-16	30.553
CLIP3	mRNA	UP	1.13484	1.60052	10.6071	3.80885e-23	2.71867e-21	41.7668
SPNS2	mRNA	UP	1.13484	2.40969	7.60198	2.39383e-13	7.45036e-12	19.4971
SPEG	mRNA	UP	1.1347	-0.845439	6.25104	1.11684e-09	2.27685e-08	11.4473
TIE1	mRNA	UP	1.13467	4.17813	12.6135	1.28135e-30	1.81587e-28	58.6904
SEMA6D	mRNA	UP	1.13433	0.38266	8.08966	8.52818e-15	3.01049e-13	22.8892
TMEM178B	mRNA	UP	1.13433	-0.855345	4.46512	1.06225e-05	0.00010881	2.62889
CSF3R	mRNA	UP	1.13416	1.6091	8.19844	3.97638e-15	1.45652e-13	23.5717
SH2D2A	mRNA	UP	1.13385	0.737261	7.66319	1.58762e-13	5.00791e-12	20.0039
GS1-44D20.1	undefined	UP	1.1336	-3.37773	7.96369	2.04568e-14	6.98893e-13	22.1419
LPAR4	mRNA	UP	1.13349	-4.54628	8.42164	8.13658e-16	3.16048e-14	25.28
RP11-302L19.3	lncRNA	UP	1.13344	-2.64237	7.80867	5.92742e-14	1.94757e-12	21.0953
PRICKLE2	mRNA	UP	1.13302	1.22986	7.14527	4.76209e-12	1.29203e-10	16.6448
RLTPR	mRNA	UP	1.1328	0.0675003	8.12067	6.86557e-15	2.45024e-13	23.117
CLMP	mRNA	UP	1.13271	-0.805601	7.99238	1.67744e-14	5.78098e-13	22.2788
ABI3	mRNA	UP	1.13262	2.56064	14.7103	6.09225e-39	2.25132e-36	77.7464
TBXAS1	mRNA	UP	1.1323	2.34007	12.4213	7.04152e-30	9.30166e-28	57.0735
PLXNB3	mRNA	UP	1.13212	-0.441556	4.90519	1.39712e-06	1.75502e-05	4.53936
JAG1	mRNA	UP	1.1321	4.54456	10.4232	1.71452e-22	1.14932e-20	40.1212
COX7A1	mRNA	UP	1.13192	1.20239	8.76265	6.83177e-17	2.88005e-15	27.5893
IGKV2-29	undefined	UP	1.13177	-4.56579	4.12835	4.51254e-05	0.000392717	1.32511
SIDT1	mRNA	UP	1.13174	-0.332092	9.88895	1.2497e-20	7.26757e-19	36.1165
DCLK2	mRNA	UP	1.13165	0.365565	10.708	1.65825e-23	1.23024e-21	42.6255
ATP1A2	mRNA	UP	1.13132	-0.209597	5.45335	9.02143e-08	1.41291e-06	7.15942
CD300LF	mRNA	UP	1.13108	0.0127099	9.8121	2.29207e-20	1.29677e-18	35.5103
LIFR	mRNA	UP	1.13073	2.5856	7.15839	4.37804e-12	1.19337e-10	16.6355
ATP13A4	mRNA	UP	1.12964	-3.93864	6.18478	1.63705e-09	3.27337e-08	11.1582
GPRC5B	mRNA	UP	1.12963	3.29637	8.22851	3.2165e-15	1.18937e-13	23.6711
PDE3A	mRNA	UP	1.12942	1.74896	7.69572	1.27511e-13	4.06828e-12	20.1584
ARL14	mRNA	UP	1.12928	-2.40144	3.90043	0.000113907	0.000880653	0.467139
LRRN1	mRNA	UP	1.12926	-3.62696	4.41976	1.29772e-05	0.000130189	2.54243
RIC3	mRNA	UP	1.1292	-2.57892	4.52816	8.01973e-06	8.47508e-05	2.97994
NTRK1	mRNA	UP	1.12874	-3.63626	7.51751	4.20318e-13	1.2742e-11	19.1937
ZFP3	mRNA	UP	1.12872	-0.150504	7.35153	1.25419e-12	3.61265e-11	18.0289
MYCT1	mRNA	UP	1.12836	2.20585	13.2316	4.99302e-33	8.94256e-31	64.2577
CD247	mRNA	UP	1.1283	1.2167	10.1907	1.12549e-21	7.066e-20	38.4394
ID1	mRNA	UP	1.12807	3.81335	7.97791	1.85417e-14	6.36072e-13	21.9091
RAB27B	mRNA	UP	1.128	0.202139	4.92613	1.26375e-06	1.603e-05	4.59193
HOXA1	mRNA	UP	1.1278	-3.11433	8.37179	1.16251e-15	4.45086e-14	24.942
ANGPTL2	mRNA	UP	1.1275	3.49998	10.2698	5.95064e-22	3.83488e-20	38.9573
PMAIP1	mRNA	UP	1.12746	-1.24824	6.45589	3.35742e-10	7.3557e-09	12.6338
ITPR3	mRNA	UP	1.12736	2.04515	5.59751	4.22405e-08	6.99064e-07	7.73245
LILRB2	mRNA	UP	1.12691	1.85474	11.0803	7.46707e-25	6.33691e-23	45.6418
KCNK6	mRNA	UP	1.12678	1.9604	12.0662	1.59545e-28	1.87055e-26	53.9957
CA8	mRNA	UP	1.1264	-2.32448	5.86287	1.00334e-08	1.80919e-07	9.38404
ADORA3	mRNA	UP	1.1263	0.728522	8.89152	2.63568e-17	1.14929e-15	28.5491
LSP1	mRNA	UP	1.12539	3.97691	9.74745	3.8103e-20	2.0909e-18	34.8144
FOXC1	mRNA	UP	1.12525	1.06129	7.17634	3.90179e-12	1.06804e-10	16.8503
DOCK11	mRNA	UP	1.12511	1.7499	9.3701	7.11605e-19	3.51881e-17	32.0562
CTTNBP2	mRNA	UP	1.12508	-0.793915	4.3363	1.86755e-05	0.000180054	2.08906
PKP1	mRNA	UP	1.12504	-2.91778	4.96673	1.03923e-06	1.33917e-05	4.93799
PDGFRB	mRNA	UP	1.12503	5.63597	11.165	3.66008e-25	3.19434e-23	46.1352
RP11-408B11.2	lncRNA	DOWN	-1.12492	-4.98284	-5.38246	1.30266e-07	1.99262e-06	6.86275
GRIP1	mRNA	UP	1.12482	-3.35829	5.82284	1.25046e-08	2.23011e-07	9.19383
SLC26A9	mRNA	UP	1.12468	-3.38168	4.6391	4.85277e-06	5.39693e-05	3.47564
ARHGAP30	mRNA	UP	1.12443	2.98208	11.7732	2.03436e-27	2.15572e-25	51.4402
RP11-497E19.1	lncRNA	UP	1.12382	-5.21045	8.2348	3.07668e-15	1.14201e-13	23.9225
SSX1	mRNA	DOWN	-1.12374	-1.95797	-2.31781	0.0210007	0.0723874	-4.30925
FUT8	mRNA	UP	1.12349	1.47336	9.92315	9.53178e-21	5.58207e-19	36.3216
CYYR1	mRNA	UP	1.12331	2.6764	12.9033	9.62502e-32	1.53914e-29	61.3156
PTPRO	mRNA	UP	1.1231	-0.798202	8.30046	1.93227e-15	7.25994e-14	24.3953
FMNL3	mRNA	UP	1.12294	3.56306	16.9982	2.24391e-48	2.72949e-45	99.2981
P2RY8	mRNA	UP	1.12259	1.22476	9.4867	2.90107e-19	1.48453e-17	32.9654
PRKCH	mRNA	UP	1.12252	2.89091	14.5337	3.16497e-38	1.09345e-35	76.1091
ANO3	mRNA	UP	1.12243	-2.10257	4.12722	4.53395e-05	0.000394228	1.32121
TRAV8-2	undefined	UP	1.12187	-4.15412	6.85741	2.92667e-11	7.25602e-10	15.0579
RP11-809O17.1	lncRNA	UP	1.12121	-2.50173	5.64747	3.23544e-08	5.43306e-07	8.25959
BAI1	mRNA	UP	1.12073	-1.96106	5.9041	7.9878e-09	1.46385e-07	9.59166
CTSW	mRNA	UP	1.12065	0.968503	7.4566	6.29055e-13	1.872e-11	18.6419
TMEM121	mRNA	UP	1.12054	-1.35063	6.70937	7.28816e-11	1.72911e-09	14.1232
MIAT	lncRNA	UP	1.12016	-0.581882	6.38962	4.96907e-10	1.0643e-08	12.22
VCAM1	mRNA	UP	1.12016	4.05394	5.97126	5.49507e-09	1.03065e-07	9.54841
MMP19	mRNA	UP	1.11901	1.7913	9.20709	2.46696e-18	1.16819e-16	30.8288
ATP2C2	mRNA	UP	1.11886	-3.33251	4.71836	3.36885e-06	3.88269e-05	3.82261
PNCK	mRNA	DOWN	-1.11857	-3.0161	-3.29513	0.00107814	0.00619457	-1.6017
MAGI2-AS3	lncRNA	UP	1.11825	1.77141	5.47918	7.88384e-08	1.24915e-06	7.1495
ADCY3	mRNA	UP	1.11759	2.1203	11.9179	5.80599e-28	6.48173e-26	52.7129
GDF10	mRNA	UP	1.11732	-3.44614	3.79605	0.000171568	0.00125957	0.109782
PRSS50	mRNA	DOWN	-1.11728	-1.67695	-5.22061	2.97059e-07	4.23965e-06	6.09442
ADCY4	mRNA	UP	1.11714	2.21676	13.1693	8.7734e-33	1.52456e-30	63.6992
RP4-647J21.1	lncRNA	UP	1.11713	-2.4229	8.13155	6.36195e-15	2.27607e-13	23.2719
RP11-527N22.1	lncRNA	UP	1.11697	-2.17783	7.13235	5.17232e-12	1.39878e-10	16.7271
HOXD10	mRNA	DOWN	-1.11658	-3.36185	-4.34153	1.82574e-05	0.000176431	2.21794
TGFB1	mRNA	UP	1.11502	4.47533	8.78756	5.68678e-17	2.41479e-15	27.56
SOX17	mRNA	UP	1.11467	0.882564	11.8565	9.89173e-28	1.07752e-25	52.2156
ARHGDIB	mRNA	UP	1.11461	5.5461	16.4318	5.10968e-46	4.20196e-43	93.8649
CNR2	mRNA	UP	1.11448	-3.59914	6.75804	5.40809e-11	1.29943e-09	14.4667
RNF180	mRNA	UP	1.11414	0.912279	7.19345	3.49548e-12	9.62693e-11	16.967
SLFN11	mRNA	UP	1.1136	2.2144	10.7649	1.03611e-23	7.82607e-22	43.0281
HECW2	mRNA	UP	1.11319	2.52349	11.5576	1.29995e-26	1.29082e-24	49.6228
CDH9	mRNA	DOWN	-1.11306	-4.99727	-4.23069	2.93627e-05	0.000269348	1.6746
REEP1	mRNA	UP	1.113	-0.335989	5.30005	1.98706e-07	2.92681e-06	6.4063
RP11-23J18.1	undefined	UP	1.11266	-3.67636	7.97341	1.91267e-14	6.55754e-13	22.2081
RP11-13K12.1	lncRNA	UP	1.1125	-5.38895	8.87301	3.02356e-17	1.31156e-15	28.4364
ZNF677	mRNA	UP	1.11222	-0.0709885	8.78768	5.68164e-17	2.41436e-15	27.8281
FAM109B	mRNA	UP	1.11189	1.20528	8.28693	2.12709e-15	7.96118e-14	24.2091
PLXDC1	mRNA	UP	1.11181	2.23287	9.62401	1.00009e-19	5.30837e-18	33.9663
DPYSL4	mRNA	UP	1.11139	-2.03871	4.7858	2.45971e-06	2.91486e-05	4.08548
FGD3	mRNA	UP	1.11112	1.82362	9.81354	2.26624e-20	1.28465e-18	35.4514
SHANK1	mRNA	UP	1.11111	-3.46464	7.37565	1.07115e-12	3.1084e-11	18.2818
S1PR3	mRNA	UP	1.11063	2.83733	7.71085	1.1513e-13	3.69144e-12	20.1861
JAM3	mRNA	UP	1.11061	2.7933	16.229	3.54652e-45	2.50416e-42	91.9841
RP5-1091N2.9	lncRNA	UP	1.11034	-2.69638	8.18883	4.25478e-15	1.55265e-13	23.6693
MYOZ3	mRNA	UP	1.11025	-2.6964	9.06478	7.22434e-18	3.28255e-16	29.9109
ST6GALNAC3	mRNA	UP	1.10989	0.290441	10.2024	1.02446e-21	6.46647e-20	38.5629
ADAMTS9-AS2	lncRNA	UP	1.10984	-3.18004	7.46451	5.97036e-13	1.78217e-11	18.8494
LDOC1L	mRNA	UP	1.10978	2.24853	8.70986	1.00665e-16	4.19821e-15	27.15
PTGDR	mRNA	UP	1.10896	-2.27003	8.2214	3.38209e-15	1.24665e-13	23.8869
SLC7A8	mRNA	UP	1.10878	1.94018	9.1512	3.7667e-18	1.7552e-16	30.4039
GNA15	mRNA	UP	1.10864	0.914137	10.3516	3.0678e-22	2.01484e-20	39.7323
ANKFN1	mRNA	DOWN	-1.10808	-4.0558	-3.24584	0.00127711	0.00714992	-1.75433
HID1-AS1	lncRNA	UP	1.1074	-3.90196	8.10488	7.66771e-15	2.72486e-13	23.0999
PLCL1	mRNA	UP	1.10731	0.146436	11.4521	3.20582e-26	3.08366e-24	48.7922
PTPRN2	mRNA	UP	1.10689	1.12291	9.5438	1.86512e-19	9.66272e-18	33.4051
CECR1	mRNA	UP	1.10678	4.40383	10.0903	2.51864e-21	1.53503e-19	37.4714
IGDCC4	mRNA	UP	1.10561	-1.60427	4.61557	5.40283e-06	5.95086e-05	3.31484
IGKV1D-12	undefined	UP	1.10533	-5.64142	6.99382	1.24632e-11	3.23129e-10	15.7276
NRG1	mRNA	UP	1.10514	-0.174565	3.40791	0.000726126	0.00441629	-1.39091
LY75	mRNA	UP	1.10461	0.435507	9.95635	7.32477e-21	4.3112e-19	36.6205
CD74	mRNA	UP	1.10456	9.70679	8.70276	1.06042e-16	4.4036e-15	26.4148
RHOJ	mRNA	UP	1.10452	2.08988	14.6338	1.24529e-38	4.43345e-36	77.0396
FXYD5	mRNA	UP	1.10441	4.4083	10.7995	7.78101e-24	5.95426e-22	43.1927
FGD2	mRNA	UP	1.10378	1.618	10.6788	2.11021e-23	1.54785e-21	42.3492
XXbac-BPG55C20.7	lncRNA	UP	1.10363	-4.7116	7.57645	2.83924e-13	8.75725e-12	19.5484
ANXA8	mRNA	UP	1.10339	-3.66125	4.54676	7.3773e-06	7.86593e-05	3.07881
IL18RAP	mRNA	UP	1.10277	-0.840896	8.97952	1.36851e-17	6.11346e-16	29.2517
NCF1C	undefined	UP	1.10246	-0.716276	8.99107	1.25531e-17	5.62069e-16	29.3329
AC106786.1	lncRNA	UP	1.10214	-4.63683	6.885	2.46496e-11	6.16896e-10	15.2043
RNF112	mRNA	UP	1.10194	-1.43918	7.77651	7.37782e-14	2.40116e-12	20.8522
HUNK	mRNA	UP	1.10191	0.222936	4.18243	3.59977e-05	0.00032246	1.39644
KIAA1324L	mRNA	UP	1.10173	0.369308	6.40613	4.50803e-10	9.72692e-09	12.259
FGR	mRNA	UP	1.10168	1.77775	11.8577	9.79008e-28	1.06844e-25	52.2061
CXCL3	mRNA	UP	1.10127	-1.87714	5.43549	9.89988e-08	1.54346e-06	7.15969
TNFRSF11B	mRNA	UP	1.10087	1.37156	4.59252	5.99963e-06	6.54011e-05	3.01329
GREM2	mRNA	DOWN	-1.10084	1.43299	-2.97584	0.00311259	0.0151118	-2.85697
MB21D2	mRNA	UP	1.10078	0.0257552	11.0893	6.9198e-25	5.89819e-23	45.7641
PCDHB12	mRNA	UP	1.10069	-1.49011	7.1337	5.12793e-12	1.3887e-10	16.7135
RP11-403A3.3	lncRNA	UP	1.10045	-3.34362	3.50924	0.000504397	0.00323238	-0.895275
CHSY3	mRNA	UP	1.10022	0.109755	8.55121	3.198e-16	1.27629e-14	26.1239
BCL2	mRNA	UP	1.1002	1.97144	11.536	1.56498e-26	1.54872e-24	49.4591
CCL4	mRNA	UP	1.10012	1.41834	8.17813	4.58752e-15	1.66782e-13	23.4422
CTD-2588E21.1	lncRNA	UP	1.09983	-4.76787	8.74088	8.01736e-17	3.36527e-15	27.5381
FAR2P1	undefined	DOWN	-1.09928	-3.85408	-3.14873	0.00177214	0.00940381	-2.04979
SDK2	mRNA	UP	1.09919	-1.07875	4.3119	2.0751e-05	0.000198212	2.00673
LRRC17	mRNA	UP	1.09901	0.344639	9.74136	3.99672e-20	2.18908e-18	34.9524
NLRC3	mRNA	UP	1.09894	0.885833	12.8598	1.4208e-31	2.20628e-29	60.9593
EMP3	mRNA	UP	1.09852	3.04071	10.2545	6.73281e-22	4.33416e-20	38.8616
OR2I1P	undefined	UP	1.09843	4.69434	4.81321	2.16231e-06	2.59615e-05	3.70511
PTPRT	mRNA	UP	1.0979	-2.57661	4.32345	1.97429e-05	0.000189438	2.12534
MEOX2-AS1	lncRNA	DOWN	-1.09775	-4.65795	-4.94823	1.1363e-06	1.4543e-05	4.82461
B3GALT2	mRNA	UP	1.09768	-2.18475	5.41898	1.07854e-07	1.67213e-06	7.08935
NME8	mRNA	UP	1.09719	-3.65128	7.29526	1.80977e-12	5.11952e-11	17.7713
ITGAD	mRNA	UP	1.09698	-0.799701	6.23537	1.22292e-09	2.47888e-08	11.3568
PCDHB10	mRNA	UP	1.09666	-1.57032	6.70266	7.59314e-11	1.79781e-09	14.0923
SRL	mRNA	UP	1.09661	-1.64277	9.54792	1.80638e-19	9.40012e-18	33.5164
TARID	lncRNA	UP	1.09653	-4.39752	7.02157	1.04606e-11	2.73761e-10	16.0518
PTGER1	mRNA	UP	1.09626	-2.8286	5.02703	7.75393e-07	1.02312e-05	5.21614
MYBPC2	mRNA	UP	1.09622	-4.20759	5.88094	9.0807e-09	1.64964e-07	9.49675
RP11-863P13.3	lncRNA	UP	1.09597	-4.74477	7.22681	2.81932e-12	7.83864e-11	17.3053
RP11-25K19.1	lncRNA	UP	1.09593	-2.01194	4.42624	1.26127e-05	0.000126903	2.52812
CDC42EP5	mRNA	UP	1.09529	0.53892	12.1958	5.13025e-29	6.25344e-27	55.1426
COL6A4P2	undefined	UP	1.09504	-3.78111	7.21131	3.11582e-12	8.63423e-11	17.2421
PRG4	mRNA	UP	1.09502	5.58671	3.8404	0.000144326	0.00108396	-0.389035
PAM	mRNA	UP	1.09481	3.94713	9.89112	1.22841e-20	7.15085e-19	35.9354
APOBEC3G	mRNA	UP	1.09481	1.85116	9.35563	7.95052e-19	3.90747e-17	31.9416
PTRF	mRNA	UP	1.09409	5.98619	14.3118	2.49195e-37	7.38566e-35	73.9411
COL23A1	mRNA	UP	1.09385	-0.718054	6.72371	6.67603e-11	1.58969e-09	14.1797
C6orf223	mRNA	DOWN	-1.09381	-1.61692	-3.03825	0.00254741	0.0127835	-2.44738
AC092580.4	lncRNA	UP	1.09363	-2.1411	6.70189	7.62885e-11	1.80554e-09	14.1075
WT1	mRNA	UP	1.09351	-3.69118	4.0346	6.63907e-05	0.000549838	1.00084
B3GNT7	mRNA	UP	1.09316	0.306819	6.47899	2.92644e-10	6.46485e-09	12.6834
RP13-650J16.1	lncRNA	DOWN	-1.09291	0.545495	-4.62652	5.13968e-06	5.68569e-05	3.22441
AF127936.5	lncRNA	UP	1.09257	-4.43823	8.13565	6.18169e-15	2.21565e-13	23.3014
[truncated: 433 more rows]
