# Supplementary material for: Screening and analysis of RNAs associated with activated memory CD4 and CD8 T cells in liver cancer
Source: World J Surg Oncol. 2022 Jan 4;20:2. doi: 10.1186/s12957-021-02461-6 (PMC8725365; doi:10.1186/s12957-021-02461-6)
Supplement: Supplementary file 3 — Additional file 3: Supplementary file 3. [file 12957_2021_2461_MOESM3_ESM.zip]

Archive with 2 entries (2 files):
- Supplymentary file 3 inter_DEG_DOWN.xlsx
- Supplymentary file 3 inter_DEG_UP.xlsx
