# Supplementary material for: Screening and analysis of RNAs associated with activated memory CD4 and CD8 T cells in liver cancer
Source: World J Surg Oncol. 2022 Jan 4;20:2. doi: 10.1186/s12957-021-02461-6 (PMC8725365; doi:10.1186/s12957-021-02461-6)
Supplement: Supplementary file 3 — Additional file 3: Supplementary file 3. [file 12957_2021_2461_MOESM3_ESM.zip › Supplymentary file 3 inter_DEG_DOWN.xlsx]

## Sheet: Sheet1
gene	type	change
PAGE4	mRNA	DOWN
CTNNA2	mRNA	DOWN
NOTUM	mRNA	DOWN
RASL10B	mRNA	DOWN
KCNU1	mRNA	DOWN
AQP6	mRNA	DOWN
RGSL1	mRNA	DOWN
KCNH6	mRNA	DOWN
PEG10	mRNA	DOWN
RP4-601P9.2	lncRNA	DOWN
RHBG	mRNA	DOWN
LGR5	mRNA	DOWN
ANKFN1	mRNA	DOWN
ABHD1	mRNA	DOWN
AC007277.3	lncRNA	DOWN
RP11-278H7.5	undefined	DOWN
RHBDL3	mRNA	DOWN
DKK4	mRNA	DOWN
ODAM	mRNA	DOWN
CTC-505O3.2	lncRNA	DOWN
C1orf64	mRNA	DOWN
RNF43	mRNA	DOWN
PCP4	mRNA	DOWN
AL163953.2	lncRNA	DOWN
SNTG1	mRNA	DOWN
CTD-2377O17.1	lncRNA	DOWN
C1QTNF3	mRNA	DOWN
