# Supplementary material for: Screening and analysis of RNAs associated with activated memory CD4 and CD8 T cells in liver cancer
Source: World J Surg Oncol. 2022 Jan 4;20:2. doi: 10.1186/s12957-021-02461-6 (PMC8725365; doi:10.1186/s12957-021-02461-6)
Supplement: Supplementary file 3 — Additional file 3: Supplementary file 3. [file 12957_2021_2461_MOESM3_ESM.zip › Supplymentary file 3 inter_DEG_UP.xlsx]

## Sheet: Sheet1
gene	type	change
IGHG1	undefined	UP
IGKC	undefined	UP
IGKV3-15	undefined	UP
IGHG2	undefined	UP
IGHGP	undefined	UP
IGKV3-11	undefined	UP
IGLC3	undefined	UP
IGKV3-20	undefined	UP
IGLV3-21	undefined	UP
IGKV1-5	undefined	UP
IGLV3-19	undefined	UP
IGLV1-40	undefined	UP
IGKV4-1	undefined	UP
IGHV1-18	undefined	UP
IGHV3-23	undefined	UP
IGLL5	mRNA	UP
IGHG3	undefined	UP
IGHG4	undefined	UP
IGLV2-23	undefined	UP
IGHV3-15	undefined	UP
IGLV1-44	undefined	UP
IGLC2	undefined	UP
IGHV3-21	undefined	UP
IGLV3-1	undefined	UP
IGHV4-39	undefined	UP
IGLV1-47	undefined	UP
IGHV3-30	undefined	UP
IGLV2-14	undefined	UP
IGLV3-10	undefined	UP
IGHV3-73	undefined	UP
PLA2G2D	mRNA	UP
IGLV6-57	undefined	UP
IGLV3-25	undefined	UP
IGLV2-11	undefined	UP
IGHV5-51	undefined	UP
IGHV1-2	undefined	UP
IGHV1-69-2	undefined	UP
IGKV1-16	undefined	UP
IGHV4-59	undefined	UP
IGHV3-74	undefined	UP
IGHV1-46	undefined	UP
CCL19	mRNA	UP
MZB1	mRNA	UP
IGHV3-11	undefined	UP
IGJ	mRNA	UP
IGLV4-69	undefined	UP
IGHV3-49	undefined	UP
IGHV4-31	undefined	UP
IGHA1	undefined	UP
IGHV1-24	undefined	UP
IGKV1-9	undefined	UP
IGHV3-33	undefined	UP
IGKV1-27	undefined	UP
PLA2G2A	mRNA	UP
IGHV1-69	undefined	UP
IGKV1-17	undefined	UP
IGKV1-6	undefined	UP
IGLV2-8	undefined	UP
IGHM	undefined	UP
FCRL5	mRNA	UP
IGHV3-48	undefined	UP
IGHV3-53	undefined	UP
IGLV9-49	undefined	UP
IGHV4-34	undefined	UP
IGLV8-61	undefined	UP
ADAMDEC1	mRNA	UP
PTGDS	mRNA	UP
CRP	mRNA	UP
IGHV4-28	undefined	UP
IGLV3-9	undefined	UP
IGLV5-45	undefined	UP
CD79A	mRNA	UP
IGKV2D-29	undefined	UP
IGKV3D-20	undefined	UP
IGLC7	undefined	UP
IGLV3-27	undefined	UP
IGLV1-51	undefined	UP
IGKV2-24	undefined	UP
MS4A1	mRNA	UP
MARCO	mRNA	UP
IGHA2	undefined	UP
STMN2	mRNA	UP
IGKV1-8	undefined	UP
CXCL13	mRNA	UP
IGHV3-66	undefined	UP
XCR1	mRNA	UP
KIAA0125	lncRNA	UP
ZBED2	mRNA	UP
IGHV3-72	undefined	UP
CTLA4	mRNA	UP
IGHD	undefined	UP
CCL21	mRNA	UP
AIM2	mRNA	UP
ICOS	mRNA	UP
IGHV3-43	undefined	UP
C9	mRNA	UP
PDPN	mRNA	UP
TNFRSF17	mRNA	UP
IGHV2-26	undefined	UP
ANKRD22	mRNA	UP
IL21R	mRNA	UP
IL7R	mRNA	UP
IGHV2-5	undefined	UP
PDCD1	mRNA	UP
IGLV7-43	undefined	UP
NNMT	mRNA	UP
CD8B	mRNA	UP
TNFRSF13B	mRNA	UP
GBP5	mRNA	UP
TIGIT	mRNA	UP
IGHV3-13	undefined	UP
RP5-1028K7.2	lncRNA	UP
MCOLN2	mRNA	UP
TRBV28	undefined	UP
CD27	mRNA	UP
IGHV2-70	undefined	UP
SIRPG	mRNA	UP
GZMK	mRNA	UP
IGHV3-64	undefined	UP
TRAC	undefined	UP
IGKV3D-11	undefined	UP
TRBC2	undefined	UP
KNDC1	mRNA	UP
LUM	mRNA	UP
CXCR6	mRNA	UP
EFEMP1	mRNA	UP
CD2	mRNA	UP
CR1	mRNA	UP
IGLV7-46	undefined	UP
SLAMF7	mRNA	UP
CD8A	mRNA	UP
GPR84	mRNA	UP
CD3E	mRNA	UP
DUOX2	mRNA	UP
POU2AF1	mRNA	UP
TRBV7-9	undefined	UP
MMP9	mRNA	UP
UBASH3A	mRNA	UP
TRBV20-1	undefined	UP
IGHV4-61	undefined	UP
ZBP1	mRNA	UP
SAA2	mRNA	UP
DUOXA2	mRNA	UP
BTLA	mRNA	UP
CD6	mRNA	UP
IL2RA	mRNA	UP
SIT1	mRNA	UP
IGLV2-18	undefined	UP
TNIP3	mRNA	UP
FCRL3	mRNA	UP
ISLR	mRNA	UP
PNOC	mRNA	UP
TRAT1	mRNA	UP
TMEM92	mRNA	UP
IGLV4-60	undefined	UP
CCL13	mRNA	UP
GPR171	mRNA	UP
HAMP	mRNA	UP
P2RY10	mRNA	UP
FAM26F	mRNA	UP
CD70	mRNA	UP
CD3D	mRNA	UP
IGHV4-55	undefined	UP
SPIB	mRNA	UP
IL2RG	mRNA	UP
CD5	mRNA	UP
CCR5	mRNA	UP
TIFAB	mRNA	UP
CD3G	mRNA	UP
TLR8	mRNA	UP
MMP12	mRNA	UP
IGKV1D-8	undefined	UP
CXCL14	mRNA	UP
SAA2-SAA4	mRNA	UP
IRF4	mRNA	UP
SLAMF6	mRNA	UP
WISP2	mRNA	UP
CHI3L2	mRNA	UP
ZNF831	mRNA	UP
CCL5	mRNA	UP
IGHV1-58	undefined	UP
SH2D1A	mRNA	UP
IGKV2-30	undefined	UP
TRBV5-1	undefined	UP
ANKRD36BP2	undefined	UP
FPR1	mRNA	UP
IGKV3-7	undefined	UP
FUT7	mRNA	UP
CXCL1	mRNA	UP
CXCR3	mRNA	UP
HLA-DQB1	mRNA	UP
SLAMF1	mRNA	UP
FCGR1A	mRNA	UP
IGHV3-20	undefined	UP
CD1B	mRNA	UP
FCRL2	mRNA	UP
CADM3	mRNA	UP
CXCL6	mRNA	UP
MOXD1	mRNA	UP
TIMD4	mRNA	UP
TESPA1	mRNA	UP
SLAMF8	mRNA	UP
PCED1B-AS1	lncRNA	UP
HLA-DQA1	mRNA	UP
IGLV1-36	undefined	UP
RGS1	mRNA	UP
LCK	mRNA	UP
CRTAM	mRNA	UP
ALOX5AP	mRNA	UP
FGF7	mRNA	UP
CYBB	mRNA	UP
RP11-291B21.2	lncRNA	UP
IGLV10-54	undefined	UP
SAA1	mRNA	UP
LY9	mRNA	UP
PTPN7	mRNA	UP
ZNF683	mRNA	UP
AC079767.4	lncRNA	UP
SNX20	mRNA	UP
IKZF3	mRNA	UP
IGKV3D-15	undefined	UP
HLA-DOA	mRNA	UP
TRBV19	undefined	UP
LTA	mRNA	UP
TRBV29-1	undefined	UP
HLA-DQB2	mRNA	UP
CLEC4E	mRNA	UP
ITGB2-AS1	lncRNA	UP
AC092580.4	lncRNA	UP
WNT10A	mRNA	UP
CD48	mRNA	UP
DPEP1	mRNA	UP
TRGC2	undefined	UP
FAIM2	mRNA	UP
CD52	mRNA	UP
ITK	mRNA	UP
CXCL9	mRNA	UP
HLA-DRB6	undefined	UP
TCL1A	mRNA	UP
TRAV13-1	undefined	UP
FPR2	mRNA	UP
HAPLN3	mRNA	UP
CCDC80	mRNA	UP
LTB	mRNA	UP
TMC5	mRNA	UP
TRAV4	undefined	UP
DAPP1	mRNA	UP
IGHV6-1	undefined	UP
EOMES	mRNA	UP
BCL2A1	mRNA	UP
TRBV9	undefined	UP
JAKMIP1	mRNA	UP
CD38	mRNA	UP
STRA6	mRNA	UP
JAK3	mRNA	UP
CCL22	mRNA	UP
HLA-DRB1	mRNA	UP
HNRNPA1P21	undefined	UP
IGHV4-4	undefined	UP
CLECL1	mRNA	UP
THEMIS	mRNA	UP
CCR2	mRNA	UP
HLA-DPA1	mRNA	UP
TRBV25-1	undefined	UP
PSTPIP1	mRNA	UP
ADAM28	mRNA	UP
S100B	mRNA	UP
MAL	mRNA	UP
BANK1	mRNA	UP
ACKR1	mRNA	UP
F13A1	mRNA	UP
C1QB	mRNA	UP
HLA-DQA2	mRNA	UP
CYTIP	mRNA	UP
RP11-222K16.2	lncRNA	UP
MMP7	mRNA	UP
RSPO3	mRNA	UP
FTH1P22	undefined	UP
KCNN4	mRNA	UP
CD40LG	mRNA	UP
CD19	mRNA	UP
FCGR1B	mRNA	UP
EMB	mRNA	UP
TRAV3	undefined	UP
LINC00892	lncRNA	UP
SCARA5	mRNA	UP
IGKV6-21	undefined	UP
BCL11B	mRNA	UP
HLA-DRA	mRNA	UP
LGALS2	mRNA	UP
GZMA	mRNA	UP
NCF1	mRNA	UP
HLA-DRB5	mRNA	UP
TRBV5-4	undefined	UP
CORO1A	mRNA	UP
GPR174	mRNA	UP
FAM169B	mRNA	UP
CD96	mRNA	UP
GPR132	mRNA	UP
CXCR2P1	undefined	UP
PLEK	mRNA	UP
PYHIN1	mRNA	UP
STAP1	mRNA	UP
HPGD	mRNA	UP
FYB	mRNA	UP
PRKCB	mRNA	UP
BASP1	mRNA	UP
COL11A1	mRNA	UP
SLFN12L	mRNA	UP
TRAV8-6	undefined	UP
ASB2	mRNA	UP
CST7	mRNA	UP
IGKV1D-16	undefined	UP
RP11-1094M14.8	undefined	UP
SHISA3	mRNA	UP
LINC01550	lncRNA	UP
HLA-DQB1-AS1	lncRNA	UP
RHOH	mRNA	UP
SH2D2A	mRNA	UP
WNT2	mRNA	UP
CD1E	mRNA	UP
MFAP4	mRNA	UP
CCR4	mRNA	UP
RP11-18H21.1	lncRNA	UP
IGKV1D-13	undefined	UP
MIAT	lncRNA	UP
SLA	mRNA	UP
C1QA	mRNA	UP
IGHV3-7	undefined	UP
RP11-367G6.3	lncRNA	UP
GFPT2	mRNA	UP
HLA-DMB	mRNA	UP
DES	mRNA	UP
CLNK	mRNA	UP
IGKV2-29	undefined	UP
PRKCQ	mRNA	UP
SASH3	mRNA	UP
TNFRSF8	mRNA	UP
IGHJ3	undefined	UP
C16orf54	mRNA	UP
FNDC1	mRNA	UP
ADTRP	mRNA	UP
CD53	mRNA	UP
RAC2	mRNA	UP
PRDM8	mRNA	UP
CD69	mRNA	UP
IKZF1	mRNA	UP
S1PR4	mRNA	UP
S100A4	mRNA	UP
EMR1	mRNA	UP
RASGRP1	mRNA	UP
TRBV4-2	undefined	UP
IL12RB1	mRNA	UP
HLA-DPB2	undefined	UP
NCR3	mRNA	UP
HLA-DPB1	mRNA	UP
CCR7	mRNA	UP
KCNA3	mRNA	UP
TLR10	mRNA	UP
SELPLG	mRNA	UP
MSC	mRNA	UP
COL8A2	mRNA	UP
RUNX3	mRNA	UP
TMEM119	mRNA	UP
TAGAP	mRNA	UP
LINC01480	lncRNA	UP
PDGFRA	mRNA	UP
CHIT1	mRNA	UP
LILRB4	mRNA	UP
ARHGAP9	mRNA	UP
MIR155HG	lncRNA	UP
P2RY6	mRNA	UP
CTD-2020K17.1	lncRNA	UP
NCF1B	undefined	UP
LPAR1	mRNA	UP
NCKAP1L	mRNA	UP
EVI2B	mRNA	UP
TLR7	mRNA	UP
TIMP1	mRNA	UP
CLEC12A	mRNA	UP
TRBV2	undefined	UP
TBC1D27	undefined	UP
TRAV19	undefined	UP
GATA3	mRNA	UP
CTSW	mRNA	UP
FCGR1C	undefined	UP
PTPRC	mRNA	UP
ARL14	mRNA	UP
TMC8	mRNA	UP
DPT	mRNA	UP
CD74	mRNA	UP
HTRA4	mRNA	UP
VAV1	mRNA	UP
COMP	mRNA	UP
PDCD1LG2	mRNA	UP
RP5-1091N2.9	lncRNA	UP
AC006129.2	lncRNA	UP
WDFY4	mRNA	UP
TRBV18	undefined	UP
SAMSN1	mRNA	UP
SLA2	mRNA	UP
DOCK2	mRNA	UP
CD5L	mRNA	UP
SIGLEC14	mRNA	UP
VSIG1	mRNA	UP
SP140	mRNA	UP
TRAV12-2	undefined	UP
RP11-325F22.2	lncRNA	UP
PTGIS	mRNA	UP
C1QC	mRNA	UP
TRBV3-1	undefined	UP
ITGB2	mRNA	UP
TRAV8-2	undefined	UP
GPR55	mRNA	UP
VSIG4	mRNA	UP
FCN1	mRNA	UP
LILRB1	mRNA	UP
IGKV1-12	undefined	UP
CCL4	mRNA	UP
IGKV2D-40	undefined	UP
FCHO1	mRNA	UP
CR2	mRNA	UP
NFAM1	mRNA	UP
TFEC	mRNA	UP
RLTPR	mRNA	UP
AOAH	mRNA	UP
IL2RB	mRNA	UP
LINC01215	lncRNA	UP
POSTN	mRNA	UP
CD84	mRNA	UP
MYO1G	mRNA	UP
HCK	mRNA	UP
PLAC8	mRNA	UP
AC109826.1	lncRNA	UP
TRAV17	undefined	UP
HSH2D	mRNA	UP
CD80	mRNA	UP
LINC00861	lncRNA	UP
GPR65	mRNA	UP
SIGLEC10	mRNA	UP
SIGLEC8	mRNA	UP
KLRB1	mRNA	UP
EBI3	mRNA	UP
PTPN22	mRNA	UP
DNAJC5B	mRNA	UP
CLEC7A	mRNA	UP
ADRA2A	mRNA	UP
IL18	mRNA	UP
GAPT	mRNA	UP
NCF1C	undefined	UP
CCL11	mRNA	UP
FCGR2B	mRNA	UP
PTGER2	mRNA	UP
NAPSB	undefined	UP
CD86	mRNA	UP
OR2I1P	undefined	UP
PCBP3	mRNA	UP
LLNLR-470E3.1	lncRNA	UP
CD300C	mRNA	UP
THBS2	mRNA	UP
IL10	mRNA	UP
GSDMA	mRNA	UP
DOK2	mRNA	UP
SPN	mRNA	UP
TRBV10-3	undefined	UP
CD180	mRNA	UP
GPR68	mRNA	UP
CD72	mRNA	UP
NLRP2	mRNA	UP
PLTP	mRNA	UP
MNDA	mRNA	UP
TRBV30	undefined	UP
RP11-23J18.1	undefined	UP
PARVG	mRNA	UP
TOX	mRNA	UP
MS4A6A	mRNA	UP
BATF	mRNA	UP
PTAFR	mRNA	UP
COTL1	mRNA	UP
ZAP70	mRNA	UP
EVI2A	mRNA	UP
COL10A1	mRNA	UP
TRAV9-2	undefined	UP
CXCL5	mRNA	UP
RP4-647J21.1	lncRNA	UP
LAMP5	mRNA	UP
AC104820.2	lncRNA	UP
DCN	mRNA	UP
PIK3CD	mRNA	UP
TTC24	mRNA	UP
PPAPDC1A	mRNA	UP
DUSP2	mRNA	UP
APOBEC3C	mRNA	UP
TRAV1-2	undefined	UP
OSM	mRNA	UP
BLK	mRNA	UP
TRAV12-3	undefined	UP
IGKV5-2	undefined	UP
BIN2	mRNA	UP
CTC-251I16.1	undefined	UP
SIRPB2	mRNA	UP
TRAV8-3	undefined	UP
RNASE6	mRNA	UP
CD226	mRNA	UP
IGKV1D-17	undefined	UP
GPR18	mRNA	UP
WBSCR17	mRNA	UP
IPCEF1	mRNA	UP
HAVCR2	mRNA	UP
LAIR1	mRNA	UP
AIF1	mRNA	UP
P2RY13	mRNA	UP
IGHV1-3	undefined	UP
LST1	mRNA	UP
CCR8	mRNA	UP
PBX4	mRNA	UP
CD37	mRNA	UP
LY86	mRNA	UP
BHLHE22	mRNA	UP
TNFSF13B	mRNA	UP
SCIMP	mRNA	UP
CD163	mRNA	UP
MEI1	mRNA	UP
KIAA1644	mRNA	UP
FLT3	mRNA	UP
LINC00239	lncRNA	UP
CNR2	mRNA	UP
CHST4	mRNA	UP
EFNA5	mRNA	UP
LSP1	mRNA	UP
TRAV26-1	undefined	UP
ALOX5	mRNA	UP
LAPTM5	mRNA	UP
SIRPB1	mRNA	UP
ICAM3	mRNA	UP
CSF1R	mRNA	UP
IGLC6	undefined	UP
GPR183	mRNA	UP
LRRC15	mRNA	UP
CARD11	mRNA	UP
FCGR3A	mRNA	UP
GZMM	mRNA	UP
PLD4	mRNA	UP
PRKCQ-AS1	lncRNA	UP
DTHD1	mRNA	UP
SAMD3	mRNA	UP
IL24	mRNA	UP
CD1C	mRNA	UP
TNFAIP8L2	mRNA	UP
LIF	mRNA	UP
APOBEC3H	mRNA	UP
SYK	mRNA	UP
CELF2	mRNA	UP
SPP1	mRNA	UP
ATP1A3	mRNA	UP
FAM83A-AS1	lncRNA	UP
HAND2	mRNA	UP
GCSAM	mRNA	UP
MAP4K1	mRNA	UP
IL6	mRNA	UP
CTD-2547L24.3	lncRNA	UP
THEMIS2	mRNA	UP
NCF4	mRNA	UP
CSF2RB	mRNA	UP
POU2F2	mRNA	UP
TRAF3IP3	mRNA	UP
SIGLEC1	mRNA	UP
GPNMB	mRNA	UP
FERMT3	mRNA	UP
TBX21	mRNA	UP
BTK	mRNA	UP
TRAV13-2	undefined	UP
RP11-284N8.3	lncRNA	UP
CXCL11	mRNA	UP
KCNQ5	mRNA	UP
RP11-1094M14.5	lncRNA	UP
SAMD5	mRNA	UP
IL18RAP	mRNA	UP
TRBV5-6	undefined	UP
FENDRR	lncRNA	UP
VCAN	mRNA	UP
APOBEC3D	mRNA	UP
AMPD1	mRNA	UP
SLC28A3	mRNA	UP
SYNGR3	mRNA	UP
CRIP1	mRNA	UP
CCR1	mRNA	UP
FAIM3	mRNA	UP
CMKLR1	mRNA	UP
TRG-AS1	lncRNA	UP
KIAA0226L	mRNA	UP
LPAR5	mRNA	UP
TNFSF8	mRNA	UP
LINC01272	lncRNA	UP
CPZ	mRNA	UP
HHIP	mRNA	UP
CCL18	mRNA	UP
TYROBP	mRNA	UP
SIGLEC7	mRNA	UP
TRGV5	undefined	UP
SPI1	mRNA	UP
TRBV6-1	undefined	UP
CD247	mRNA	UP
FPR3	mRNA	UP
SIGLEC9	mRNA	UP
NTRK2	mRNA	UP
COL22A1	mRNA	UP
GNA15	mRNA	UP
SOCS1	mRNA	UP
EPB41L3	mRNA	UP
AC244250.2	undefined	UP
IL10RA	mRNA	UP
LOXL1	mRNA	UP
MEOX1	mRNA	UP
TRAV8-4	undefined	UP
IL1B	mRNA	UP
C3AR1	mRNA	UP
CXorf21	mRNA	UP
ASPG	mRNA	UP
TMEM200A	mRNA	UP
RAB33A	mRNA	UP
PODN	mRNA	UP
HCLS1	mRNA	UP
UCP2	mRNA	UP
ARHGAP30	mRNA	UP
LILRA5	mRNA	UP
CREB3L1	mRNA	UP
TMEM154	mRNA	UP
CIITA	mRNA	UP
TMEM156	mRNA	UP
MS4A4A	mRNA	UP
CD33	mRNA	UP
KLHL6	mRNA	UP
GAL3ST4	mRNA	UP
TRBV4-1	undefined	UP
IGSF6	mRNA	UP
CLIC6	mRNA	UP
FCRLA	mRNA	UP
NLRP3	mRNA	UP
TRPA1	mRNA	UP
IGHV1OR15-2	undefined	UP
CD300LF	mRNA	UP
APOBEC3G	mRNA	UP
WNT10B	mRNA	UP
EPSTI1	mRNA	UP
LILRB2	mRNA	UP
FCRL1	mRNA	UP
LCP2	mRNA	UP
GPSM3	mRNA	UP
FMOD	mRNA	UP
BIRC3	mRNA	UP
TRAV21	undefined	UP
TRAV2	undefined	UP
GPR141	mRNA	UP
FGL2	mRNA	UP
PIK3R5	mRNA	UP
LCP1	mRNA	UP
TRBV6-6	undefined	UP
ATP2A3	mRNA	UP
SEMA3C	mRNA	UP
C1orf162	mRNA	UP
ZG16B	mRNA	UP
HAND2-AS1	lncRNA	UP
MFAP5	mRNA	UP
RUNX2	mRNA	UP
GLI2	mRNA	UP
MPEG1	mRNA	UP
RGS10	mRNA	UP
CLEC1B	mRNA	UP
CXCL8	mRNA	UP
SPTA1	mRNA	UP
CD200R1	mRNA	UP
PRELP	mRNA	UP
RP11-169D4.2	lncRNA	UP
PTGER4	mRNA	UP
SELL	mRNA	UP
AC133644.2	lncRNA	UP
INSL3	mRNA	UP
RP11-25K19.1	lncRNA	UP
TLR2	mRNA	UP
CEACAM4	mRNA	UP
HAS1	mRNA	UP
NTM	mRNA	UP
RP5-1031D4.3	undefined	UP
CLEC5A	mRNA	UP
LINC01094	lncRNA	UP
CD300A	mRNA	UP
RORB	mRNA	UP
CLEC9A	mRNA	UP
RGS18	mRNA	UP
RP11-652L8.4	undefined	UP
CDCP1	mRNA	UP
SLC22A31	mRNA	UP
TRGV10	undefined	UP
FAM101A	mRNA	UP
SVEP1	mRNA	UP
AC011899.9	lncRNA	UP
MS4A7	mRNA	UP
RASGEF1A	mRNA	UP
LAX1	mRNA	UP
CCL2	mRNA	UP
CCBE1	mRNA	UP
C11orf21	mRNA	UP
CLEC17A	mRNA	UP
F2RL2	mRNA	UP
PLCB2	mRNA	UP
GPBAR1	mRNA	UP
AEBP1	mRNA	UP
EGR2	mRNA	UP
IFITM1	mRNA	UP
COL1A1	mRNA	UP
SRGN	mRNA	UP
CSF3R	mRNA	UP
SLITRK4	mRNA	UP
EMR2	mRNA	UP
IGKV3OR2-268	undefined	UP
SYTL3	mRNA	UP
TRAV12-1	undefined	UP
RP11-383H13.1	lncRNA	UP
MILR1	mRNA	UP
FAP	mRNA	UP
P2RX1	mRNA	UP
HGF	mRNA	UP
FDCSP	mRNA	UP
PTGES	mRNA	UP
RP11-8L8.2	lncRNA	UP
TMPRSS13	mRNA	UP
CSF2RA	mRNA	UP
IFI44L	mRNA	UP
STYK1	mRNA	UP
SULF1	mRNA	UP
RP11-1220K2.2	mRNA	UP
P2RY12	mRNA	UP
ARHGAP15	mRNA	UP
B3GALT2	mRNA	UP
ECEL1	mRNA	UP
LINC00996	lncRNA	UP
C19orf35	mRNA	UP
TRGC1	undefined	UP
CPXM1	mRNA	UP
CD1A	mRNA	UP
CFP	mRNA	UP
CEACAM21	mRNA	UP
RNF175	mRNA	UP
FGD3	mRNA	UP
SEMA4A	mRNA	UP
IGKV6D-21	undefined	UP
MRC2	mRNA	UP
GLIPR2	mRNA	UP
BMPR1B	mRNA	UP
SPOCK2	mRNA	UP
MYO1F	mRNA	UP
SLC24A3	mRNA	UP
PLA2G4A	mRNA	UP
SMOC2	mRNA	UP
RP11-686D22.10	undefined	UP
TRBV12-4	undefined	UP
CHRDL1	mRNA	UP
TMIGD2	mRNA	UP
NEGR1	mRNA	UP
RASAL3	mRNA	UP
NTNG2	mRNA	UP
STAC	mRNA	UP
TBXAS1	mRNA	UP
OMD	mRNA	UP
HAS2	mRNA	UP
FZD2	mRNA	UP
CTHRC1	mRNA	UP
SYN1	mRNA	UP
CXCR4	mRNA	UP
ARL11	mRNA	UP
SAMD9L	mRNA	UP
GNGT2	mRNA	UP
FAM129C	mRNA	UP
CD44	mRNA	UP
FGD2	mRNA	UP
GREM1	mRNA	UP
CXCL3	mRNA	UP
GABRP	mRNA	UP
SOCS3	mRNA	UP
IGKV1-39	undefined	UP
CLEC4G	mRNA	UP
RP11-219E7.1	lncRNA	UP
PI16	mRNA	UP
RP6-159A1.4	lncRNA	UP
RP11-834C11.7	undefined	UP
CECR1	mRNA	UP
FMNL1	mRNA	UP
ST8SIA1	mRNA	UP
NME8	mRNA	UP
SOD3	mRNA	UP
IGHE	undefined	UP
SLC1A7	mRNA	UP
RP11-121A8.1	lncRNA	UP
SLC34A2	mRNA	UP
SIM1	mRNA	UP
HPSE	mRNA	UP
CERKL	mRNA	UP
MUM1L1	mRNA	UP
PCDH7	mRNA	UP
CLEC10A	mRNA	UP
PI3	mRNA	UP
SLC9A9	mRNA	UP
NELL2	mRNA	UP
MGAM	mRNA	UP
RYR1	mRNA	UP
PTPLAD2	mRNA	UP
LOXL1-AS1	lncRNA	UP
BMP5	mRNA	UP
ADAMTS3	mRNA	UP
ADORA3	mRNA	UP
CHST11	mRNA	UP
VCAM1	mRNA	UP
CTSS	mRNA	UP
CD300E	mRNA	UP
PADI2	mRNA	UP
PF4V1	mRNA	UP
PTPRO	mRNA	UP
AC104654.2	lncRNA	UP
GAS7	mRNA	UP
RP11-51F16.1	undefined	UP
TRAV16	undefined	UP
RP1-47M23.3	undefined	UP
TREML2	mRNA	UP
LILRA4	mRNA	UP
LY75	mRNA	UP
PKIA	mRNA	UP
PTGS2	mRNA	UP
EMP3	mRNA	UP
RGS2	mRNA	UP
ADD2	mRNA	UP
MT1M	mRNA	UP
TREM1	mRNA	UP
SEL1L3	mRNA	UP
CDH3	mRNA	UP
DOCK8	mRNA	UP
ITM2A	mRNA	UP
DPEP2	mRNA	UP
TPSAB1	mRNA	UP
CLEC2B	mRNA	UP
NALCN	mRNA	UP
LILRA2	mRNA	UP
CPXM2	mRNA	UP
SELP	mRNA	UP
HOPX	mRNA	UP
PNMA2	mRNA	UP
LGALS9	mRNA	UP
MSR1	mRNA	UP
GVINP1	undefined	UP
ITGAX	mRNA	UP
CILP2	mRNA	UP
PLAUR	mRNA	UP
VIM-AS1	lncRNA	UP
CD300LB	mRNA	UP
CHRDL2	mRNA	UP
IGHJ2	undefined	UP
ITGAM	mRNA	UP
WIPF1	mRNA	UP
FAM105A	mRNA	UP
PLB1	mRNA	UP
ITGAD	mRNA	UP
RIPK3	mRNA	UP
MMP2	mRNA	UP
IL18BP	mRNA	UP
SLC7A7	mRNA	UP
LINC00900	lncRNA	UP
GPR82	mRNA	UP
IL16	mRNA	UP
ARSF	mRNA	UP
SRPX	mRNA	UP
CTB-41I6.2	lncRNA	UP
TPSB2	mRNA	UP
CCL26	mRNA	UP
LRRC4C	mRNA	UP
IL12B	mRNA	UP
FCGR2A	mRNA	UP
FGFR2	mRNA	UP
COL1A2	mRNA	UP
TRIM22	mRNA	UP
ADAM23	mRNA	UP
GRAP2	mRNA	UP
HTRA3	mRNA	UP
PTGDR	mRNA	UP
PTGS1	mRNA	UP
RP11-397G17.1	lncRNA	UP
IGHV1-45	undefined	UP
SPINT1	mRNA	UP
LCNL1	mRNA	UP
GPR34	mRNA	UP
C2CD4A	mRNA	UP
ITGBL1	mRNA	UP
IGHV3OR16-9	undefined	UP
GAB3	mRNA	UP
PRDM1	mRNA	UP
DCLK1	mRNA	UP
DOCK10	mRNA	UP
PRAM1	mRNA	UP
VNN1	mRNA	UP
SLC6A6	mRNA	UP
ITGA4	mRNA	UP
LILRA1	mRNA	UP
PRKAR2B	mRNA	UP
CCDC109B	mRNA	UP
RP11-1036E20.7	undefined	UP
OGN	mRNA	UP
KCTD12	mRNA	UP
CD4	mRNA	UP
CD22	mRNA	UP
SEMA3A	mRNA	UP
EMILIN1	mRNA	UP
COL16A1	mRNA	UP
GLIPR1	mRNA	UP
CCL24	mRNA	UP
FAM163B	mRNA	UP
UBASH3B	mRNA	UP
CAMK4	mRNA	UP
KCNK13	mRNA	UP
RP5-1172A22.1	lncRNA	UP
EMILIN2	mRNA	UP
ROR2	mRNA	UP
SLIT2	mRNA	UP
CPA3	mRNA	UP
RP11-472N13.3	lncRNA	UP
SIDT1	mRNA	UP
ST8SIA4	mRNA	UP
RTN1	mRNA	UP
IGKV1OR2-108	undefined	UP
EGFL6	mRNA	UP
CYBA	mRNA	UP
PMAIP1	mRNA	UP
FGR	mRNA	UP
HTR7	mRNA	UP
GPC4	mRNA	UP
TMEM71	mRNA	UP
COL14A1	mRNA	UP
RAB3C	mRNA	UP
AP000476.1	lncRNA	UP
CYP2S1	mRNA	UP
NCF2	mRNA	UP
LYPD5	mRNA	UP
C1QTNF1	mRNA	UP
LINC01133	lncRNA	UP
UCHL1	mRNA	UP
PIK3CG	mRNA	UP
MYBPC2	mRNA	UP
MS4A14	mRNA	UP
DUSP4	mRNA	UP
SYT13	mRNA	UP
GALNT12	mRNA	UP
AC017002.1	lncRNA	UP
KRT23	mRNA	UP
CD207	mRNA	UP
FIBIN	mRNA	UP
IGKV1D-12	undefined	UP
RASSF2	mRNA	UP
C7	mRNA	UP
IFI16	mRNA	UP
BATF3	mRNA	UP
LMTK3	mRNA	UP
RP13-977J11.2	lncRNA	UP
LTF	mRNA	UP
RCSD1	mRNA	UP
RP11-66B24.4	lncRNA	UP
PDZRN3	mRNA	UP
KCNK6	mRNA	UP
ALOX15B	mRNA	UP
GAS1	mRNA	UP
ADAMTS2	mRNA	UP
GSTP1	mRNA	UP
SPNS3	mRNA	UP
BEND6	mRNA	UP
OLFM1	mRNA	UP
AXL	mRNA	UP
INPP5D	mRNA	UP
PTGIR	mRNA	UP
TMEM173	mRNA	UP
ERICH5	mRNA	UP
SLC8A1	mRNA	UP
AF127936.5	lncRNA	UP
SGCA	mRNA	UP
TMEM130	mRNA	UP
WFDC1	mRNA	UP
CNTN1	mRNA	UP
GALNT5	mRNA	UP
GYPE	mRNA	UP
ABI3	mRNA	UP
BNC2	mRNA	UP
SFMBT2	mRNA	UP
ANK1	mRNA	UP
GRAMD1B	mRNA	UP
CXCL12	mRNA	UP
CDH11	mRNA	UP
S100A3	mRNA	UP
RCAN2	mRNA	UP
RNF150	mRNA	UP
LRRN3	mRNA	UP
GGT5	mRNA	UP
ADAM12	mRNA	UP
APOL4	mRNA	UP
SSC5D	mRNA	UP
ARHGDIB	mRNA	UP
NLRC3	mRNA	UP
SORCS2	mRNA	UP
EGR3	mRNA	UP
INMT	mRNA	UP
ARL4C	mRNA	UP
PGR	mRNA	UP
S100A6	mRNA	UP
MXRA5	mRNA	UP
EMR4P	undefined	UP
KAL1	mRNA	UP
STK17B	mRNA	UP
LRRK1	mRNA	UP
PAPLN	mRNA	UP
STX11	mRNA	UP
AP001046.5	lncRNA	UP
PRUNE2	mRNA	UP
ABI3BP	mRNA	UP
RP11-532F12.5	lncRNA	UP
SLFN13	mRNA	UP
MMP19	mRNA	UP
SLPI	mRNA	UP
ACAN	mRNA	UP
MACC1	mRNA	UP
RP11-750H9.5	lncRNA	UP
EYA2	mRNA	UP
RASAL1	mRNA	UP
NTRK1	mRNA	UP
ARHGEF4	mRNA	UP
AHNAK2	mRNA	UP
WDR86-AS1	lncRNA	UP
FOXL1	mRNA	UP
RGS4	mRNA	UP
PRRX1	mRNA	UP
ANK2	mRNA	UP
SLC7A8	mRNA	UP
OLR1	mRNA	UP
COL5A1	mRNA	UP
L1CAM	mRNA	UP
COL3A1	mRNA	UP
IGHV3-19	undefined	UP
ST8SIA6	mRNA	UP
MGAT3	mRNA	UP
HHIP-AS1	lncRNA	UP
APBA2	mRNA	UP
GIMAP4	mRNA	UP
LGI2	mRNA	UP
SDS	mRNA	UP
SFRP4	mRNA	UP
ENPP5	mRNA	UP
ARNT2	mRNA	UP
RP11-295P22.2	undefined	UP
B3GNT7	mRNA	UP
CYSLTR1	mRNA	UP
FSTL3	mRNA	UP
C5AR1	mRNA	UP
NTRK3	mRNA	UP
CXCR2	mRNA	UP
SLC24A4	mRNA	UP
D4S234E	mRNA	UP
ST6GAL2	mRNA	UP
SAMD11	mRNA	UP
GEM	mRNA	UP
MEDAG	mRNA	UP
EPHB3	mRNA	UP
CDH17	mRNA	UP
UNC13D	mRNA	UP
PLCH2	mRNA	UP
ST6GALNAC1	mRNA	UP
RAB31	mRNA	UP
GPRIN3	mRNA	UP
MAP1A	mRNA	UP
METRNL	mRNA	UP
NXF3	mRNA	UP
RRAD	mRNA	UP
GDF10	mRNA	UP
ADCY7	mRNA	UP
RHOV	mRNA	UP
RP11-366M4.11	undefined	UP
LINC00092	lncRNA	UP
TDO2	mRNA	UP
DDX26B	mRNA	UP
CRISPLD2	mRNA	UP
ZCCHC18	mRNA	UP
AC144831.1	lncRNA	UP
SSPN	mRNA	UP
PDLIM4	mRNA	UP
TMEM132E	mRNA	UP
FHOD3	mRNA	UP
FAM43B	mRNA	UP
TRPV6	mRNA	UP
MGP	mRNA	UP
SCG2	mRNA	UP
MUC6	mRNA	UP
RP11-443C10.1	lncRNA	UP
ZNF365	mRNA	UP
SLC4A10	mRNA	UP
FA2H	mRNA	UP
MTHFD2	mRNA	UP
TBX1	mRNA	UP
DGKA	mRNA	UP
CPNE5	mRNA	UP
TNFRSF11B	mRNA	UP
LINGO3	mRNA	UP
ZNF469	mRNA	UP
TMEM26	mRNA	UP
RP11-23P13.6	lncRNA	UP
FCER1A	mRNA	UP
SUSD5	mRNA	UP
GNG2	mRNA	UP
GPRC5A	mRNA	UP
AC000403.4	lncRNA	UP
GDF6	mRNA	UP
HOXC4	mRNA	UP
GIMAP1	mRNA	UP
KCNK3	mRNA	UP
ZEB2-AS1	lncRNA	UP
MS4A2	mRNA	UP
MS4A4E	mRNA	UP
C1QTNF7	mRNA	UP
PDE4B	mRNA	UP
IGKV1D-42	undefined	UP
MFAP2	mRNA	UP
AMIGO2	mRNA	UP
PRRX2	mRNA	UP
TM6SF1	mRNA	UP
LINC01150	lncRNA	UP
RAB7B	mRNA	UP
BACE2	mRNA	UP
APCDD1L	mRNA	UP
DPYSL4	mRNA	UP
RP4-541C22.5	lncRNA	UP
ZEB2	mRNA	UP
ANTXR1	mRNA	UP
AP002954.4	lncRNA	UP
TNC	mRNA	UP
STK32A	mRNA	UP
RASL11B	mRNA	UP
PLAU	mRNA	UP
LAMC2	mRNA	UP
NHLRC4	mRNA	UP
STAB1	mRNA	UP
GBGT1	mRNA	UP
FCN3	mRNA	UP
RP11-54O7.3	lncRNA	UP
WISP1	mRNA	UP
LYL1	mRNA	UP
RP11-403A3.3	lncRNA	UP
TNFAIP6	mRNA	UP
WNT4	mRNA	UP
FAM65B	mRNA	UP
VENTX	mRNA	UP
CERCAM	mRNA	UP
LGR6	mRNA	UP
PDZRN4	mRNA	UP
MCTP2	mRNA	UP
XYLT1	mRNA	UP
LANCL3	mRNA	UP
LAMA1	mRNA	UP
S100A11	mRNA	UP
GNB4	mRNA	UP
PRSS16	mRNA	UP
MIR4697HG	undefined	UP
BHLHE41	mRNA	UP
FBLN2	mRNA	UP
DOCK11	mRNA	UP
TMEM159	mRNA	UP
SYNDIG1	mRNA	UP
NRROS	mRNA	UP
HRH2	mRNA	UP
C11orf96	mRNA	UP
DIO3	mRNA	UP
TC2N	mRNA	UP
DUSP26	mRNA	UP
RP11-747H7.3	lncRNA	UP
PDZD4	mRNA	UP
HRASLS5	mRNA	UP
RIC3	mRNA	UP
POM121L9P	undefined	UP
NRK	mRNA	UP
PMP22	mRNA	UP
CFTR	mRNA	UP
PROM1	mRNA	UP
CLMP	mRNA	UP
MMP28	mRNA	UP
ABR	mRNA	UP
HENMT1	mRNA	UP
VILL	mRNA	UP
C3orf80	mRNA	UP
DUSP5	mRNA	UP
ITGB8	mRNA	UP
CCND2	mRNA	UP
FXYD5	mRNA	UP
P3H3	mRNA	UP
LGALS9C	mRNA	UP
SRPX2	mRNA	UP
RP11-247C2.2	lncRNA	UP
ACTC1	mRNA	UP
LTK	mRNA	UP
SNCA	mRNA	UP
XIRP1	mRNA	UP
LXN	mRNA	UP
TGFB1	mRNA	UP
KIAA1045	mRNA	UP
PLCXD3	mRNA	UP
FLRT2	mRNA	UP
ANXA1	mRNA	UP
CAPN6	mRNA	UP
TDRD9	mRNA	UP
BGN	mRNA	UP
AC020571.3	lncRNA	UP
