# Supplementary material for: Screening and analysis of RNAs associated with activated memory CD4 and CD8 T cells in liver cancer
Source: World J Surg Oncol. 2022 Jan 4;20:2. doi: 10.1186/s12957-021-02461-6 (PMC8725365; doi:10.1186/s12957-021-02461-6)
Supplement: Supplementary file 4 — Additional file 4: Supplementary file 4. [file 12957_2021_2461_MOESM4_ESM.xlsx]

## Sheet: Sheet1
IGLV2-14
ZBED2
CTLA4
FCRLA
CXCL9
IGLV3-27
IGHV1-2
CD8A
IGHV1-69
RP11-291B21.2
RGS1
IGHV1OR15-2
IGLC3
IGLV1-44
SYTL3
JAKMIP1
SLAMF7
CD8B
TIGIT
CXCR2P1
SIRPG
RP11-295P22.2
SAMSN1
TNIP3
CCL4
CCL5
SRGN
AC133644.2
IL12RB1
LILRB2
CST7
TBX21
CD74
AC092580.4
FPR2
TTC24
CD72
MIR155HG
PRDM1
GPR171
LILRB1
FAM26F
FTH1P22
HLA-DRB1
ICOS
GZMA
SLA2
IGHG1
CTD-2547L24.3
EOMES
TRGC2
DTHD1
CD27
PTPN7
IGHV3-21
CD86
PLEK
TRBV9
IGLV1-40
SLA
IGLC2
IGKV3-20
IL18BP
CD3D
AC104820.2
HLA-DPB1
TRAV17
PYHIN1
CXCR6
FCGR3A
MZB1
HAPLN3
DUSP2
HLA-DQA1
STX11
ZBP1
ANKRD22
CXCL13
RP11-325F22.2
EMR2
OLR1
SH2D1A
SP140
IKZF3
TIFAB
HLA-DRA
TRG-AS1
FCGR1A
IGLV7-43
CXCR3
TRBV4-2
CCR5
IGHE
GNGT2
IGKC
ARHGAP9
TRAC
UCP2
IGJ
FGD2
HLA-DPA1
IGLV2-23
TRBV6-6
SIGLEC10
IGKV3D-20
DOK2
MAP4K1
IGHV3-30
FCGR1B
PTPN22
MYO1G
RP11-222K16.2
TRAV12-3
LCP2
CYTIP
PSTPIP1
CECR1
CRTAM
CD163
LCK
