# Supplementary material for: Screening and analysis of RNAs associated with activated memory CD4 and CD8 T cells in liver cancer
Source: World J Surg Oncol. 2022 Jan 4;20:2. doi: 10.1186/s12957-021-02461-6 (PMC8725365; doi:10.1186/s12957-021-02461-6)
Supplement: Supplementary file 5 — Additional file 5: Supplementary file 5. [file 12957_2021_2461_MOESM5_ESM.xlsx]

## Sheet: Sheet1
CD8B
TTC24
CD8A
CST7
DUSP2
ZBED2
CCL4
CTSW
JAKMIP1
EOMES
CTLA4
CXCL9
RP11-222K16.2
CTD-2547L24.3
AC092580.4
CCL5
GZMA
TIGIT
RP11-291B21.2
TRGC2
CD27
SIRPG
TBX21
MIR155HG
FTH1P22
CD74
IL12RB1
PSTPIP1
PYHIN1
DTHD1
GPR171
SLA2
CD72
SYTL3
SH2D2A
PTPN7
IGHG3
CXCR3
UBASH3A
CXCR6
CXCR2P1
TRBV9
IGLC2
IGHG1
ZAP70
SLAMF7
ICOS
IGLV2-14
IGHGP
IKZF3
ARHGAP9
MAP4K1
RP11-1094M14.8
TRAV8-6
MZB1
SH2D1A
PDCD1
TRAC
TRBV28
FAM26F
AC104820.2
CD3D
TRBC2
IGLC3
ZBP1
IGLL5
IGKC
ZNF831
CRTAM
LILRB2
RP11-295P22.2
LCK
RASAL3
ASB2
PRDM1
HLA-DPB1
IGKV1-39
SAMSN1
TRAV4
IGKV3-15
HLA-DQB1
LILRB1
EPSTI1
AC133644.2
DOK2
HLA-DRA
IGHV5-51
HLA-DPA1
HLA-DRB1
IGLV2-18
SLA
TRG-AS1
UCP2
TRBV4-1
RP11-169D4.2
GZMK
CIITA
RUNX3
C1QB
IGLV3-1
RP11-1094M14.5
IGHV3-21
CD2
PCED1B-AS1
APOBEC3G
SIT1
CCR5
GIMAP4
TRBV4-2
ITGB2-AS1
MEI1
PIK3CD
MYO1G
RP11-367G6.3
TRAV17
IL18BP
HTRA3
C1QA
IGLV1-40
IGKV3-20
IGLV1-47
CD3E
C1QC
SP140
TNFRSF8
TRAV19
IGKV3-11
RP11-834C11.7
IGKV1D-16
PLEK
LAX1
IGLV2-23
TRAV1-2
IL21R
CECR1
HLA-DRB5
JAK3
TNIP3
SLFN12L
FCGR3A
LCP2
GNGT2
AP000476.1
IGHV6-1
TRBV12-4
HLA-DMB
TRAV13-1
MYO1F
IL2RB
TRBV3-1
CORO1A
IGLV1-44
CD69
IGHV1-46
SRGN
HLA-DOA
IGHV3-30
CD6
CXCL13
IGHG2
IGHV4-59
TRGC1
HLA-DQB1-AS1
IGKV4-1
CD96
HAPLN3
IGHV4-39
TRBV7-9
HLA-DPB2
PTPN22
ITK
CD247
RP11-325F22.2
BIN2
KNDC1
IL10RA
VAV1
ICAM3
AIF1
GPR65
SLAMF6
HLA-DQA1
RP5-1028K7.2
IGKV2-29
IGHV3-66
IGHV2-26
FCGR1A
IGJ
TRBV5-4
FCRL5
TRAV12-3
FCGR1B
FPR2
AIM2
CD3G
ABI3
GZMM
POU2F2
TIFAB
CCR2
PARVG
AP001046.5
RGS1
GBP5
RLTPR
TRAV21
SNX20
IGHV4-55
TRBV5-6
RP11-686D22.10
CD5L
IGKV2D-29
TRGV10
ARHGAP30
GPR174
CD226
CD163
IGLV3-21
SASH3
FGD2
TRBV25-1
CEACAM4
IPCEF1
TRAV8-3
NCKAP1L
TRAV3
IGKV3OR2-268
IL18RAP
FGL2
CD86
FPR1
GPR68
CXCL11
TNFRSF17
ST8SIA1
TRBV5-1
NOTUM
IGHV3-23
CEACAM21
TRBV6-1
FCGR1C
ST8SIA4
DOCK2
ANKRD36BP2
LILRA1
PNOC
LILRA5
IGHV3-72
IGHV3-53
APOBEC3H
IGKV1-27
FYB
HCLS1
MS4A6A
TRAV12-2
CERKL
BACE2
IGKV1D-17
PTGDR
IGHV3-48
IGHV3-15
TRIM22
IGLV7-43
IL2RG
S1PR4
RP11-652L8.4
IGHV3OR16-9
NCF1C
THEMIS
IGKV3D-11
SPINT1
GATA3
IGHV3-74
FCN1
IGKV1-17
RP11-532F12.5
IGHV1-69
EBI3
IGHV4-4
TRAV16
IGLV6-57
CLECL1
RP11-121A8.1
AF127936.5
C16orf54
SCIMP
IGLV3-25
RP11-247C2.2
SULF1
IGHV3-64
RGS18
CMKLR1
IRF4
RP11-23J18.1
TRBV6-6
CD300E
IGHV2-5
THEMIS2
GSDMA
NCF2
IL16
IL2RA
FERMT3
GIMAP1
IGHV3-7
COTL1
IGLV3-19
SELPLG
POU2AF1
